# Supplementary material for: Ethanol tolerance in engineered strains of Clostridium thermocellum
Source: Biotechnol Biofuels Bioprod. 2023 Sep 14;16:137. doi: 10.1186/s13068-023-02379-z (PMC10503014; doi:10.1186/s13068-023-02379-z)
Supplement: Supplementary file 1 — Additional file 1: Table S1. List of all of the mutations identified in the strains described in this work. Table S2. Fermentation data from strains grown in the presence or absence of 10 g/L added ethanol. Table S3. Recipe for CTFUD rich medium. Table S4. Recipe for MTC-5 chemically defined medium. [file 13068_2023_2379_MOESM1_ESM.xlsx]

## Sheet: Table S1 - mutation data
												Ying gapN lineage					Ying Tsc gapDH lineage					Ying control				MB 1-4 lineages						MB lineage 5					MB lineage 6					MB lineage 7					MB lineage 8
mutID	Chromosome	Source	StartReg	Description	Likely disruption?	Type	Annotation name	Locus Tag	ATCC 27405 name	Common name	Locus description	LL1592	LL1679	LL1731	LL1787		LL1592	LL1707	LL1732	LL1806		LL1592	LL1733	LL1789		LL1592	LL1727	LL1728	LL1729	LL1730		LL1592	LL1734	LL1761	LL1792		LL1592	LL1735	LL1759	LL1790		LL1592	LL1736	LL1760	LL1791		LL1592	LL1737	LL1758
21	T_sacch_pyruvate_to_EtOH_operons	snp_data	1216	- --> T	yes	Insertion	T. sacch nfnA				T. sacch nfnA	0	0	0	0		0	0	0	0		0	0.96	1		0	0	0	0	0		0	0	0	0		0	0	0	0		0	0	0	0		0	0	0
24	S_solfataricus_gapN_at_C_therm_ldh_locus	snp_data	1549	C --> T		SNV	SsGapN-histag				SsGapN-histag	0	1	1	1		0	0	0	0		0	0	0		0	0	0	0	0		0	0	0	0		0	0	0	0		0	0	0	0		0	0	0
139	C_thermocellum_DSM1313_genome	match_insertion_Cth_t	35799	ISCth10		Insertion	194 bp upstream of Clo1313_0034	Clo1313_0034	Cthe_2403		GHMP kinase	0.97	0.98	0.97	0.97		0.97	0.97	0.97	0.99		0.97	0.96	0.98		0.97	0.95	0.99	0.96	0.98		0.97	0.98	1	1		0.97	0	1	0		0.97	0.97	0.98	0.97		0.97	0.99	1
140	C_thermocellum_DSM1313_genome	snp_data	54703	T --> -, Arg306fs		Deletion	Clo1313_0050	Clo1313_0050	Cthe_2419		cce:Ccel_0042 primosome, DnaD subunit	1	1	1	1		1	1	1	1		1	1	1		1	1	1	1	1		1	1	1	1		1	1	1	1		1	1	1	0.93		1	1	1
141	C_thermocellum_DSM1313_genome	snp_data	103555	G --> C, Ser595Thr		SNV	Clo1313_0090	Clo1313_0090	Cthe_2506		S-layer domain-containing protein	0	0	0	0		0	0	0	0		0	0	0		0	0	0	0	0		0	0	0	0		0	0	0	0		0	0	0.67	0		0	0	0
142	C_thermocellum_DSM1313_genome	snp_data	103589	A --> G		SNV	Clo1313_0090	Clo1313_0090	Cthe_2506		S-layer domain-containing protein	0	0	0	0		0	0	0	0		0	0	0		0	0	0	0	0		0	0	0	0		0	0	0	0		0	0	0.44	0		0	0	0
143	C_thermocellum_DSM1313_genome	snp_data	103611	T --> C, Ser614Pro		SNV	Clo1313_0090	Clo1313_0090	Cthe_2506		S-layer domain-containing protein	0	0	0	0		0	0	0	0		0	0	0		0	0	0	0	0		0	0	0	0		0	0	0	0		0	0.35	0.44	0		0	0	0
144	C_thermocellum_DSM1313_genome	snp_data	103616	A --> G		SNV	Clo1313_0090	Clo1313_0090	Cthe_2506		S-layer domain-containing protein	0	0	0	0		0	0	0	0		0	0	0		0	0	0	0	0		0	0	0	0		0	0	0	0		0	0.43	0	0		0	0	0
145	C_thermocellum_DSM1313_genome	snp_data	103677	T --> C, Ser636Pro		SNV	Clo1313_0090	Clo1313_0090	Cthe_2506		S-layer domain-containing protein	0.41	0	0	0		0.41	0	0.37	0		0.41	0	0		0.41	0.36	0	0	0		0.41	0	0	0		0.41	0	0	0		0.41	0	0	0		0.41	0	0
146	C_thermocellum_DSM1313_genome	snp_data	103682	G --> A		SNV	Clo1313_0090	Clo1313_0090	Cthe_2506		S-layer domain-containing protein	0	0	0	0		0	0	0	0		0	0	0		0	0	0	0	0.39		0	0	0	0		0	0	0	0		0	0	0	0		0	0	0
147	C_thermocellum_DSM1313_genome	snp_data	103688	A --> G		SNV	Clo1313_0090	Clo1313_0090	Cthe_2506		S-layer domain-containing protein	0	0	0	0		0	0	0	0		0	0	0		0	0	0	0	0.39		0	0.39	0	0		0	0	0	0		0	0	0	0		0	0.38	0
148	C_thermocellum_DSM1313_genome	snp_data	103697	A --> G		SNV	Clo1313_0090	Clo1313_0090	Cthe_2506		S-layer domain-containing protein	0	0.38	0.36	0		0	0	0.36	0		0	0	0		0	0.41	0	0.39	0.41		0	0.39	0	0		0	0	0	0		0	0.42	0	0		0	0.52	0
149	C_thermocellum_DSM1313_genome	snp_data	103704	GAG --> AGT, Glu645Ser		MNV	Clo1313_0090	Clo1313_0090	Cthe_2506		S-layer domain-containing protein	0	0	0.35	0		0	0	0.37	0		0	0	0		0	0.45	0.39	0.38	0.39		0	0	0	0		0	0	0	0		0	0	0	0		0	0	0
150	C_thermocellum_DSM1313_genome	snp_data	103704	GA --> AG, Glu645Arg		MNV	Clo1313_0090	Clo1313_0090	Cthe_2506		S-layer domain-containing protein	0	0	0	0		0	0	0	0		0	0	0		0	0	0	0	0		0	0	0	0		0	0	0	0		0	0.38	0	0		0	0	0
151	C_thermocellum_DSM1313_genome	snp_data	103811	A --> G		SNV	Clo1313_0090	Clo1313_0090	Cthe_2506		S-layer domain-containing protein	0	0	0	0		0	0	0	0		0	0	0		0	0	0	0	0		0	0	0	0		0	0	0	0		0	0	0.37	0		0	0	0
152	C_thermocellum_DSM1313_genome	snp_data	103813	G --> C, Ser681Thr		SNV	Clo1313_0090	Clo1313_0090	Cthe_2506		S-layer domain-containing protein	0	0	0	0		0	0	0	0		0	0	0		0	0.38	0	0	0		0	0	0	0		0	0	0	0		0	0	0.38	0		0	0	0
153	C_thermocellum_DSM1313_genome	snp_data	103813	GC --> CA, Ser681Thr		MNV	Clo1313_0090	Clo1313_0090	Cthe_2506		S-layer domain-containing protein	0	0	0	0		0	0	0	0		0	0.36	0		0	0	0	0	0		0	0	0	0		0	0	0	0		0	0	0	0		0	0	0
154	C_thermocellum_DSM1313_genome	snp_data	180389	C --> A, Gly96*		SNV	Clo1313_0164	Clo1313_0164	Cthe_2577		adenylate cyclase	1	1	1	1		1	1	1	1		1	1	0.96		1	1	1	1	1		1	1	1	1		1	0	1	0.92		1	1	1	1		1	1	1
155	C_thermocellum_DSM1313_genome	snp_data	189484	C --> -, Asn92fs	yes	Deletion	Clo1313_0174	Clo1313_0174	Cthe_2587		cce:Ccel_0135 hypothetical protein	0	0	0	0		0	0	0	0		0	0	0		0	0	0	0	0		0	0	0	0		0	0	0	0		0	0	0	0		0	0	1
156	C_thermocellum_DSM1313_genome	snp_data	189663	- --> A, Ile151fs	yes	Insertion	Clo1313_0174	Clo1313_0174	Cthe_2587		cce:Ccel_0135 hypothetical protein	0	0	0	0		0	0	0	0		0	0	0		0	0	0	0.94	0		0	0	0	0		0	0	0	0		0	0	0	0		0	0	0
157	C_thermocellum_DSM1313_genome	snp_data	203410	C --> A		SNV	126 bp upstream of Clo1313_0189	Clo1313_0189	Cthe_2602		H+transporting two-sector ATPase A subunit	1	0	0	0		1	1	1	1		1	1	1		1	1	1	1	1		1	1	1	1		1	0	1	1		1	1	1	1		1	1	1
158	C_thermocellum_DSM1313_genome	snp_data	203937	C --> T, Pro134Leu		SNV	Clo1313_0189	Clo1313_0189	Cthe_2602		H+transporting two-sector ATPase A subunit	0	0	0	0		0	0	0	0		0	0	0		0	0	0	0	0		0	0.69	0	0		0	0	0	0		0	0	0	0		0	0	0
159	C_thermocellum_DSM1313_genome	snp_data	237736	A --> -		Deletion	23 bp upstream of Clo1313_0217	Clo1313_0217	Cthe_2629		Nucleotidyl transferase	1	1	1	1		1	1	1	1		1	1	1		1	1	1	1	1		1	1	1	1		1	1	1	1		1	1	1	1		1	1	1
160	C_thermocellum_DSM1313_genome	snp_data	341182	T --> C, Val615Ala		SNV	Clo1313_0313	Clo1313_0313	Cthe_2724		RNA polymerase Rpb2 domain 6	0	0	0	0		0	0	0	0		0	0	0		0	0	0	0	0		0	0	1	1		0	0	0	0		0	0	0	0		0	0	0
161	C_thermocellum_DSM1313_genome	snp_data	345012	G --> A, Ser635Asn		SNV	Clo1313_0314	Clo1313_0314	Cthe_2725		RNA polymerase Rpb1 domain 1	0	0	0	0		0	0	0	0		0	0	0		0	0	0	0	0		0	0	0	0		0	0	0	0		0	0	1	1		0	0	0
162	C_thermocellum_DSM1313_genome	snp_data	345320	C --> T, Pro738Ser		SNV	Clo1313_0314	Clo1313_0314	Cthe_2725		RNA polymerase Rpb1 domain 1	0	0	0	0		0	0	0	0		0	0	0		0	0	0	0	0		0	0	0	0		0	0	1	1		0	0	0	0		0	0	0
163	C_thermocellum_DSM1313_genome	snp_data	345875	G --> A, Glu923Lys		SNV	Clo1313_0314	Clo1313_0314	Cthe_2725		RNA polymerase Rpb1 domain 1	0	0	0	0		0	0	0	0		0	0	0		0	0	0	0	0		0	0	0	0		0	0	0	0		0	0	0	0		0	0	1
164	C_thermocellum_DSM1313_genome	snp_data	349611	C --> T		SNV	Clo1313_0318	Clo1313_0318	Cthe_2729		protein synthesis factor GTP-binding	0	0	0	0		0	0	0	0		0	0	0		0	0	0	0	1		0	0	0	0		0	0	0	0		0	0	0	0		0	0	0
165	C_thermocellum_DSM1313_genome	snp_data	350179	G --> A, Gly652Arg		SNV	Clo1313_0318	Clo1313_0318	Cthe_2729		protein synthesis factor GTP-binding	0	0.83	0	0		0	0	0	0		0	0	0		0	0	0	0	0		0	0	0	0		0	0	0	0		0	0	0	0		0	0	0
166	C_thermocellum_DSM1313_genome	snp_data	350212	G --> A, Gly663Ser		SNV	Clo1313_0318	Clo1313_0318	Cthe_2729		protein synthesis factor GTP-binding	0	1	0	0		0	0	0	0		0	0	0		0	0	0	0	0		0	0	0	0		0	0	0	0		0	0	0	0		0	0	0
167	C_thermocellum_DSM1313_genome	snp_data	351163	G --> A		SNV	Clo1313_0319	Clo1313_0319	Cthe_2730		protein synthesis factor GTP-binding	0	0	0.7	1		0	0	0	0		0	0	0		0	0	0	0	0		0	0	0	0		0	0	0	0		0	0	0	0		0	0	0
168	C_thermocellum_DSM1313_genome	match_insertion_Cth_t	351695	ISCth10		Insertion	251 bp upstream of Clo1313_0320	Clo1313_0320	Cthe_2731		sigma-70 region 2 domain protein	0	0	0	0		0	0	0	0		0	0	0		0	0.98	0	0	0		0	0	0	0		0	0	0	0		0	0	0	0		0	0	0
173	C_thermocellum_DSM1313_genome	snp_data	472649	T --> -, Ile575fs		Deletion	Clo1313_0418	Clo1313_0418	Cthe_2877		S-layer domain-containing protein	0	0	0	0		0	0	0	0		0	0	0		0	0	0	0	0.38		0	0	0	0		0	0	0	0		0	0	0	0		0	0	0
174	C_thermocellum_DSM1313_genome	snp_data	493780	G --> T, Arg29Ile		SNV	Clo1313_0438	Clo1313_0438	Cthe_2897		transcription elongation factor GreA/GreB domain-containing protein	0	0	0	0		0	0	0	0		0	0	0		0	0	0	0	1		0	0	0	0		0	0	0	0		0	0	0	0		0	0	0
175	C_thermocellum_DSM1313_genome	snp_data	494001	G --> T, Glu103*		SNV	Clo1313_0438	Clo1313_0438	Cthe_2897		transcription elongation factor GreA/GreB domain-containing protein	0	0	0	0		0	0	0	0		0	0	0		0	0	0	0	0		0	0.53	0	0		0	0	0	0		0	0	0	0		0	0	0
176	C_thermocellum_DSM1313_genome	snp_data	495983	A --> G, Arg247Gly		SNV	Clo1313_0441	Clo1313_0441	Cthe_2900		sigma-70 region 2 domain protein	0	0	0	0		0	0	0	0		0	0	0		0	0	0	0	0		0	0	0	0		0	0	0.97	1		0	0	0	0		0	0	0
177	C_thermocellum_DSM1313_genome	snp_data	517914	T --> G, Ile127Met		SNV	Clo1313_0474	Clo1313_0474	Cthe_2932		RNA polymerase insert	0	0	0	0		0	0	0	0		0	0	0		0	0	0	0	0		0	0	0.8	1		0	0	0	0		0	0	0	0		0	0	0
188	C_thermocellum_DSM1313_genome	snp_data	521074	TTT --> CAA, Lys781Leu		MNV	Clo1313_0478	Clo1313_0478			type III restriction protein res subunit	0	0	0	0		0	0	0	1		0	0	0		0	0	0	0	0		0	0	0	0		0	0	0	0		0	0	0	0		0	0	0
190	C_thermocellum_DSM1313_genome	snp_data	523339	A --> -, Lys28fs		Deletion	Clo1313_0478	Clo1313_0478			type III restriction protein res subunit	1	1	1	1		1	1	1	1		1	0.97	1		1	1	1	1	1		1	1	1	1		1	0	1	0		1	1	1	1		1	1	1
196	C_thermocellum_DSM1313_genome	snp_data	558692	C --> T		SNV	no CDS match					0	0.9	0	0		0	0	0	0		0	0	0		0	0	0	0	0		0	0	0	0		0	0	0	0		0	0	0	0		0	0	0
197	C_thermocellum_DSM1313_genome	snp_data	558701	A --> G		SNV	no CDS match					0	0	0	0		0	0	0	0		0	0	0		0	0	0	0	0		0	0	0	0		0	0	0	0		0	0	0	0.5		0	0	0
198	C_thermocellum_DSM1313_genome	snp_data	559117	- --> T		Insertion	no CDS match					1	1	1	1		1	1	1	0.95		1	1	1		1	1	1	1	1		1	1	1	0.83		1	1	0.95	0		1	0.97	0.97	0.67		1	1	0.85
199	C_thermocellum_DSM1313_genome	snp_data	571607	G --> T		SNV	11 bp upstream of Clo1313_0518	Clo1313_0518	Cthe_2969		regulatory protein GntR HTH	0	0	0	0		0	0	0	0		0	0	0		0	0	0	0	0		0	0	0	0		0	0	0	0		0	0	0	0		0	0	1
200	C_thermocellum_DSM1313_genome	snp_data	575494	C --> T		SNV	Clo1313_0521	Clo1313_0521	Cthe_2972		glycoside hydrolase family 11	1	1	0.98	1		1	1	1	1		1	1	1		1	1	1	1	1		1	1	1	1		1	1	1	1		1	1	1	1		1	1	1
201	C_thermocellum_DSM1313_genome	snp_data	604412	A --> C, Thr207Pro		SNV	Clo1313_0548	Clo1313_0548	Cthe_2997		tet:TTHERM_00564400 hypothetical protein	0	0	0	0		0	0	0	0		0	0	0		0	1	0	0	0		0	0	0	0		0	0	0	0		0	0	0	0		0	0	0
202	C_thermocellum_DSM1313_genome	snp_data	610116	C --> T		SNV	no CDS match					0	1	1	1		0	0	0	0		0	0	0		0	0	0	0	0		0	0	0	0		0	0	0	0		0	0	0	0		0	0	0
203	C_thermocellum_DSM1313_genome	snp_data	632217	C --> T, Ala283Thr		SNV	Clo1313_0575	Clo1313_0575	Cthe_3024	ech-f	NADH/Ubiquinone/plastoquinone (complex I)	0	0	0	0		0	0	0	0		0	0	0		0	0	0	0	0		0	0	1	1		0	0	0	0		0	0	0	0		0	0	0
204	C_thermocellum_DSM1313_genome	snp_data	634276	G --> A		SNV	37 bp upstream of Clo1313_0577	Clo1313_0577	Cthe_3026		transcription elongation factor GreA/GreB domain-containing protein	0	0	0	0		0	0	0	0		0	0	1		0	0	0	0	0		0	0	0	0		0	0	0	0		0	0	0	0		0	0	0
205	C_thermocellum_DSM1313_genome	snp_data	634883	G --> T, Lys47Asn		SNV	Clo1313_0578	Clo1313_0578	Cthe_3027		Citrate synthase	0	0	0	0		0	0	0	0		0	0	0		0	1	0	0	0		0	0	0	0		0	0	0	0		0	0	0	0		0	0	0
206	C_thermocellum_DSM1313_genome	snp_data	662383	A --> -		Deletion	18 bp upstream of Clo1313_0601	Clo1313_0601	Cthe_3050		Fibronectin type III domain protein	1	1	1	0.98		1	1	1	1		1	1	0.96		1	1	1	1	1		1	0.99	0.95	1		1	0	1	1		1	0.99	1	1		1	1	1
207	C_thermocellum_DSM1313_genome	snp_data	664797	G --> A		SNV	Clo1313_0602	Clo1313_0602			transposase mutator type	0.53	0	0.49	0		0.53	0.58	0.51	0		0.53	0.49	0		0.53	0.53	0.53	0	0.47		0.53	0	0	0		0.53	0.37	0	0		0.53	0	0	0		0.53	0.36	0
208	C_thermocellum_DSM1313_genome	snp_data	665962	T --> C		SNV	282 bp upstream of Clo1313_0603	Clo1313_0603	Cthe_3052		Kelch repeat type 1-containing protein	0.55	0.6	0.58	0		0.55	0.55	0.6	0.41		0.55	0.53	0.45		0.55	0.49	0.55	0.49	0.59		0.55	0.6	0.5	0		0.55	0.57	0.38	0		0.55	0.58	0.77	0.61		0.55	0.51	0.36
209	C_thermocellum_DSM1313_genome	snp_data	677214	T --> C		SNV	no CDS match					0.46	0.5	0.42	0		0.46	0.42	0.37	0.4		0.46	0.44	0		0.46	0.42	0.38	0.38	0.42		0.46	0.49	0	0		0.46	0.36	0.53	0.4		0.46	0.42	0.46	0.58		0.46	0.4	0
210	C_thermocellum_DSM1313_genome	snp_data	677241	T --> C		SNV	no CDS match					0.42	0.38	0	0		0.42	0.36	0	0.46		0.42	0.36	0.37		0.42	0	0.35	0	0.37		0.42	0.41	0	0		0.42	0	0.49	0.38		0.42	0.39	0.44	0.62		0.42	0.37	0
211	C_thermocellum_DSM1313_genome	snp_data	677287	A --> G		SNV	no CDS match					0.76	0.83	0.84	0.79		0.76	0.79	0.86	0.65		0.76	0.82	0.66		0.76	0.81	0.83	0.79	0.8		0.76	0.74	0.92	0.75		0.76	0.8	0.65	1		0.76	0.79	0.81	0.8		0.76	0.77	0.6
212	C_thermocellum_DSM1313_genome	snp_data	677297	A --> G		SNV	no CDS match					0.87	0.87	0.88	0.81		0.87	0.88	0.86	0.75		0.87	0.88	0.77		0.87	0.87	0.87	0.9	0.85		0.87	0.81	0.86	0.71		0.87	0.91	0.64	0.86		0.87	0.83	1	0.8		0.87	0.81	0.64
213	C_thermocellum_DSM1313_genome	snp_data	677661	A --> G		SNV	no CDS match					0.37	0	0	0		0.37	0	0	0		0.37	0	0		0.37	0	0	0	0		0.37	0	0	0		0.37	0	0	0		0.37	0	0	0		0.37	0	0
214	C_thermocellum_DSM1313_genome	snp_data	707443	AC --> GA, Thr944Asp		MNV	cipA	Clo1313_0627	Cthe_3077		cellulosome anchoring protein cohesin region	0	0.36	0	0		0	0	0	0		0	0	0		0	0	0	0	0		0	0	0	0		0	0	0	0		0	0	0.39	0		0	0	0
215	C_thermocellum_DSM1313_genome	snp_data	711589	A --> G		SNV	Clo1313_0628	Clo1313_0628	Cthe_3078		cellulosome anchoring protein cohesin region	1	0.8	1	0		1	1	0.95	0		1	1	0		1	1	0.89	1	1		1	0	0	0		1	1	0	0		1	0.91	0.8	0		1	1	0
216	C_thermocellum_DSM1313_genome	snp_data	711613	T --> A		SNV	Clo1313_0628	Clo1313_0628	Cthe_3078		cellulosome anchoring protein cohesin region	0	0.8	0	0		0	0	0	0		0	0	0		0	0	0	0	0		0	0	0	0		0	0	0	0		0	0	0	0		0	0	0
217	C_thermocellum_DSM1313_genome	snp_data	724895	- --> T, Asn20fs	yes	Insertion	Clo1313_0638	Clo1313_0638			histone family protein DNA-binding protein	0	0	0	0		0	0	0	0		0	0	0		0	0	0	0	0		0	0	0	0		0	0	0	0		0	0	0	0		0	0	1
218	C_thermocellum_DSM1313_genome	snp_data	724927	T --> -, Ile10fs	yes	Deletion	Clo1313_0638	Clo1313_0638			histone family protein DNA-binding protein	0	0	0	0		0	0	0	0		0	0	0		0	0	0	0	0		0	0	0	0		0	0	1	1		0	0	0	0		0	0	0
219	C_thermocellum_DSM1313_genome	snp_data	724964	C --> T		SNV	10 bp upstream of Clo1313_0638	Clo1313_0638			histone family protein DNA-binding protein	0	0	0	0		0	0	0	0		0	0	0		0	0	0	0	0		0	0	0.95	1		0	0	0	0		0	0	0	0		0	0	0
220	C_thermocellum_DSM1313_genome	snp_data	729753	- --> A		Insertion	no CDS match					1	0.98	1	1		1	1	1	1		1	1	1		1	1	1	1	0.98		1	0.99	1	1		1	1	1	1		1	1	0.99	1		1	1	1
221	C_thermocellum_DSM1313_genome	snp_data	730420	G --> A		SNV	36 bp upstream of Clo1313_0644	Clo1313_0644			transposase IS200-family protein	0.66	0.56	0.68	0.41		0.66	0.62	0.71	0.53		0.66	0.59	0.36		0.66	0.67	0.57	0.58	0.63		0.66	0.57	0.56	0.46		0.66	0.74	0.43	0.56		0.66	0.62	0.62	0.47		0.66	0.56	0.59
222	C_thermocellum_DSM1313_genome	snp_data	749225	T --> C		SNV	no CDS match					0	0	0	0		0	0	0	0.41		0	0	0		0	0	0	0	0		0	0	0	0		0	0	0	0		0	0	0	0		0	0	0
223	C_thermocellum_DSM1313_genome	snp_data	754647	C --> T		SNV	233 bp upstream of Clo1313_0663	Clo1313_0663	Cthe_3111		dae:Dtox_2165 hypothetical protein	0.68	0.61	0.63	0.58		0.68	0.7	0.64	0.57		0.68	0.71	0.6		0.68	0.51	0.74	0.63	0.69		0.68	0.58	0.5	0.57		0.68	0	0.4	0.44		0.68	0.64	0.57	0.56		0.68	0.61	0.44
224	C_thermocellum_DSM1313_genome	snp_data	761790	A --> -, Val109fs		Deletion	Clo1313_0670	Clo1313_0670	Cthe_3117		zinc/iron permease	0	0.96	0	0		0	0	0	0		0	0	0		0	0	0	0	0		0	0	0	0		0	0	0	0		0	0	0	0		0	0	0
228	C_thermocellum_DSM1313_genome	snp_data	815852	- --> T, Leu29fs	yes	Insertion	Clo1313_0710	Clo1313_0710	Cthe_3159		GntR domain protein	0	0	0	0		0	0	0	0		0	0	0		0	0	0	0	0		0	0	0	0		0	0	0	0		0	0	0	0		0	0	1
229	C_thermocellum_DSM1313_genome	snp_data	815892	A --> -, Lys43fs	yes	Deletion	Clo1313_0710	Clo1313_0710	Cthe_3159		GntR domain protein	0	0	0	0		0	0	0	0		0	0	0		0	0	0	0	0		0	0	1	1		0	0	1	1		0	0	1	1		0	0	0
230	C_thermocellum_DSM1313_genome	snp_data	825580	G --> T, Val353Phe		SNV	Clo1313_0717	Clo1313_0717	Cthe_3166		Nucleotidyl transferase	0	0	0	0		0	0	0	0		0	0	0		0	0	0	0	0		0	0	0	1		0	0	0	0		0	0	0	0		0	0	0
231	C_thermocellum_DSM1313_genome	snp_data	826006	G --> A, Gly69Asp		SNV	Clo1313_0718	Clo1313_0718	Cthe_3167		Nucleotidyl transferase	0	0	0	0		0	0	0	0		0	0	0		0	0	0	0	0		0	0	0.73	0		0	0	0	0		0	0	0	0		0	0	0
232	C_thermocellum_DSM1313_genome	snp_data	826021	G --> A, Trp74*		SNV	Clo1313_0718	Clo1313_0718	Cthe_3167		Nucleotidyl transferase	0	0	0	0		0	0	0	0		0	0	0		0	0	0	0	0		0	0	0	0		0	0	0	0		0	0	0	1		0	0	0
233	C_thermocellum_DSM1313_genome	match_insertion_Cth_t	838183	ISCth10		Insertion	237 bp upstream of Clo1313_0728	Clo1313_0728	Cthe_2414		Monogalactosyldiacylglycerol synthase	0.95	0.99	0.95	0.96		0.95	0.95	0.96	0.99		0.95	0.94	0.97		0.95	0.96	0.98	0.96	0.95		0.95	0.98	0.99	0.99		0.95	0	0.99	0.98		0.95	0.97	1	1		0.95	0.97	0.99
234	C_thermocellum_DSM1313_genome	snp_data	843314	A --> G, Lys227Glu		SNV	Clo1313_0732	Clo1313_0732	Cthe_1659		TrkA-N domain protein	0	0	0	0		0	0	0	0		0	0	0		0	0	0	0.79	0		0	0	0	0		0	0	0	0		0	0	0	0		0	0	0
235	C_thermocellum_DSM1313_genome	snp_data	844275	A --> G, Lys66Glu		SNV	Clo1313_0733	Clo1313_0733	Cthe_1658		cation transporter	0	0	0	0		0	0	0	0		0	0	0		0	0	0.56	0	0		0	0	0	0		0	0	0	0		0	0	0	0		0	0	0
236	C_thermocellum_DSM1313_genome	snp_data	853672	A --> -, Ser678fs		Deletion	Clo1313_0739	Clo1313_0739	Cthe_3190		helicase, RecD/TraA family	1	1	1	1		1	1	1	1		1	1	1		1	1	1	1	1		1	1	1	1		1	1	1	1		1	1	1	0		1	1	1
237	C_thermocellum_DSM1313_genome	snp_data	907589	A --> G		SNV	Clo1313_0786	Clo1313_0786	Cthe_0004		YD repeat-containing protein	0.97	0.95	0.99	0.86		0.97	0.93	0.96	0.92		0.97	0.97	0.92		0.97	0.95	0.98	1	0.96		0.97	0.94	0.85	0.96		0.97	1	0.85	0.86		0.97	0.98	0.97	1		0.97	0.94	1
238	C_thermocellum_DSM1313_genome	snp_data	907843	A --> G, Asn687Ser		SNV	Clo1313_0786	Clo1313_0786	Cthe_0004		YD repeat-containing protein	1	1	1	1		1	1	1	1		1	1	1		1	0.98	1	1	1		1	1	1	1		1	1	1	1		1	0.99	1	1		1	1	1
239	C_thermocellum_DSM1313_genome	snp_data	968511	A --> -, Ser66fs		Deletion	Clo1313_0840	Clo1313_0840			gga:428690 G protein-coupled receptor 119	1	1	1	1		1	1	1	1		1	1	0.95		1	1	1	1	1		1	1	1	1		1	1	1	1		1	1	1	1		1	1	1
249	C_thermocellum_DSM1313_genome	snp_data	988645	A --> -, Ile70fs	yes	Deletion	Clo1313_0853	Clo1313_0853	Cthe_1396		phospholipase D/Transphosphatidylase	0	0	0	0		0	0	0	0		0	0	0		0	0	0	0	0		0	0	1	1		0	0	0.96	1		0	0	1	1		0	0	0
250	C_thermocellum_DSM1313_genome	snp_data	988703	T --> -, Phe90fs	yes	Deletion	Clo1313_0853	Clo1313_0853	Cthe_1396		phospholipase D/Transphosphatidylase	0	0	0	0		0	0	0	0		0	0	0		0	1	0	0	0		0	0	0	0		0	0	0	0		0	0	0	0		0	0	0
251	C_thermocellum_DSM1313_genome	snp_data	988915	- --> A, Tyr162fs	yes	Insertion	Clo1313_0853	Clo1313_0853	Cthe_1396		phospholipase D/Transphosphatidylase	0	0	0	0		0	0	0	0		0	0.67	0.95		0	0	0	0	0		0	0	0	0		0	0	0	0		0	0	0	0		0	0	0
252	C_thermocellum_DSM1313_genome	snp_data	989032	G --> T, Glu198*	yes	SNV	Clo1313_0853	Clo1313_0853	Cthe_1396		phospholipase D/Transphosphatidylase	0	0	1	1		0	0	0	0		0	0	0		0	0	0	0	0		0	0	0	0		0	0	0	0		0	0	0	0		0	0	0
253	C_thermocellum_DSM1313_genome	snp_data	989374	- --> G, Ile314fs	yes	Insertion	Clo1313_0853	Clo1313_0853	Cthe_1396		phospholipase D/Transphosphatidylase	0	0	0	0		0	0	0	0		0	0	0		0	0	0	0	0		0	0	0	0		0	0	0	0		0	0	0	0		0	0	1
254	C_thermocellum_DSM1313_genome	snp_data	992549	G --> A		SNV	Clo1313_0856	Clo1313_0856	Cthe_1393		ATP-binding region ATPase domain protein	0	0	0	1		0	0	0	0		0	0	0		0	0	0	0	0		0	0	0	0		0	0	0	0		0	0	0	0		0	0	0
255	C_thermocellum_DSM1313_genome	snp_data	1058322	C --> A, Ala56Asp		SNV	Clo1313_0908	Clo1313_0908	Cthe_1345		phosphoribosyltransferase	1	1	1	1		1	1	1	0.98		1	1	0.94		1	1	1	1	1		1	1	0.94	1		1	0	1	1		1	1	1	1		1	1	1
256	C_thermocellum_DSM1313_genome	snp_data	1179165	G --> A, Val14Ile		SNV	Clo1313_1007	Clo1313_1007	Cthe_1251		Xanthine/uracil/vitamin C permease	0	0	0	0		0	0	0	0		0	0	0		0	0.44	0	0	0		0	0	0	0		0	0	0	0		0	0	0	0		0	0	0
257	C_thermocellum_DSM1313_genome	snp_data	1197201	C --> T		SNV	Clo1313_1021	Clo1313_1021	Cthe_1235		PKD domain containing protein	0.39	0	0.37	0		0.39	0	0.37	0		0.39	0	0		0.39	0	0.42	0	0		0.39	0	0	0		0.39	0	0	0.38		0.39	0	0	0		0.39	0	0
258	C_thermocellum_DSM1313_genome	snp_data	1198434	C --> T		SNV	Clo1313_1021	Clo1313_1021	Cthe_1235		PKD domain containing protein	0.37	0.48	0.41	0.39		0.37	0	0	0		0.37	0	0		0.37	0	0.38	0	0.41		0.37	0.44	0	0.4		0.37	0	0.35	0.4		0.37	0	0	0		0.37	0	0
259	C_thermocellum_DSM1313_genome	snp_data	1221094	T --> -, Ile501fs	yes	Deletion	Clo1313_1024	Clo1313_1024	Cthe_1232	acs7	AMP-dependent synthetase and ligase	0	0	0	0		0	0	0	0		0	0	0		0	0	0	0	0		0	0	0	0		0	0	0	1		0	0	0	0		0	0	0
260	C_thermocellum_DSM1313_genome	snp_data	1222074	T --> -, Lys174fs	yes	Deletion	Clo1313_1024	Clo1313_1024	Cthe_1232	acs7	AMP-dependent synthetase and ligase	0	0	0	0		0	0	0	0		0	0	0		0	0	0	0	0		0	0	0	1		0	0	0	0		0	0	0	0		0	0	0
261	C_thermocellum_DSM1313_genome	snp_data	1224244	A --> -		Deletion	86 bp upstream of Clo1313_1025	Clo1313_1025	Cthe_1231		peptidase S11 D-alanyl-D-alanine carboxypeptidase 1	1	1	1	1		1	1	1	1		1	1	1		1	1	1	1	1		1	1	1	0.98		1	0	1	1		1	1	1	0.94		1	1	0.96
262	C_thermocellum_DSM1313_genome	snp_data	1242356	T --> C, Leu102Ser		SNV	Clo1313_1037	Clo1313_1037	Cthe_1220		cce:Ccel_1801 hypothetical protein	1	1	1	1		1	1	1	1		1	1	1		1	1	1	1	1		1	1	1	1		1	0	1	1		1	1	1	1		1	1	1
263	C_thermocellum_DSM1313_genome	snp_data	1269417	- --> A		Insertion	no CDS match					1	1	1	0.97		1	1	0.99	0.96		1	1	0.97		1	0.99	1	1	1		1	0.98	1	0.98		1	1	1	0.93		1	0.99	1	0.94		1	1	0.97
264	C_thermocellum_DSM1313_genome	snp_data	1271513	- --> A		Insertion	no CDS match					0.99	1	1	1		0.99	0.98	1	0.97		0.99	0.99	0.88		0.99	1	0.99	0.99	1		0.99	0.97	1	0.94		0.99	1	0.96	1		0.99	1	1	1		0.99	0.99	1
265	C_thermocellum_DSM1313_genome	snp_data	1284678	G --> T, Ser92Ile		SNV	Clo1313_1075	Clo1313_1075	Cthe_1184		bfa:Bfae_06600 hypothetical protein	0	0	0	0		0	0	0	0		0	0	0		0	1	0	1	0		0	0	0	0		0	0	0	0		0	0	0	0		0	0	0
266	C_thermocellum_DSM1313_genome	snp_data	1285860	T --> G, Val214Gly		SNV	Clo1313_1076	Clo1313_1076	Cthe_1183		ATPase associated with various cellular activities AAA_3	0	1	0	0		0	0	0	0		0	0	0		0	0	0	0	0		0	0	0	0		0	0	0	0		0	0	0	0		0	0	0
267	C_thermocellum_DSM1313_genome	snp_data	1287685	A --> G, Arg59Gly		SNV	Clo1313_1078	Clo1313_1078	Cthe_1181		transglutaminase domain-containing protein	0	0	0	0		0	0	0	0		0	0	0		0	0	0	0	0		0	0	0	0		0	0	1	0		0	0	0	0		0	0	0
268	C_thermocellum_DSM1313_genome	snp_data	1327786	G --> T, Leu16Phe		SNV	Clo1313_1112	Clo1313_1112	Cthe_1101		tva:TVAG_494990 hypothetical protein	0	0	0	0		0	1	1	1		0	0	0		0	0	0	0	0		0	0	0	0		0	0	0	0		0	0	0	0		0	0	0
269	C_thermocellum_DSM1313_genome	match_insertion_Cth_t	1333762	IS120		Insertion	Clo1313_1116	Clo1313_1116	Cthe_1097		peptidase S14 ClpP	0	0.98	0.98	0.99		0	0	0	0		0	0	0		0	0	0	0	0		0	0	0	0		0	0	0	0		0	0	0	0		0	0	0
270	C_thermocellum_DSM1313_genome	snp_data	1356705	G --> A, Val102Ile		SNV	Clo1313_1138	Clo1313_1138	Cthe_1075		protein of unknown function DUF881	0	1	0	0		0	0	0	0		0	0	0		0	0	0	0	0		0	0	0	0		0	0	0	0		0	0	0	0		0	0	0
275	C_thermocellum_DSM1313_genome	match_insertion_Cth_i	1380681	T_sacch_gapDH_at_C_therm_ldh_locus		Targeted Insertion	ldh	Clo1313_1160	Cthe_1053	ldh	Lactate/malate dehydrogenase	0	0	0	0		0	1	1	1		0	0	0		0	0	0	0	0		0	0	0	0		0	0	0	0		0	0	0	0		0	0	0
277	C_thermocellum_DSM1313_genome	snp_data	1407695	C --> T		SNV	41 bp upstream of pta	Clo1313_1185	Cthe_1029	pta	phosphate acetyl/butaryl transferase	0	0	0	0		0	0	0	0		0	0	0		0	0	0	0	0		0	0	0	0		0	0	1	1		0	0	0	0		0	0	0
278	C_thermocellum_DSM1313_genome	snp_data	1410155	C --> T		SNV	216 bp upstream of Clo1313_1187	Clo1313_1187	Cthe_1027		protein of unknown function DUF177	0.99	1	1	1		0.99	1	1	1		0.99	1	1		0.99	1	1	1	1		0.99	1	1	1		0.99	0	0.97	1		0.99	1	1	1		0.99	1	1
279	C_thermocellum_DSM1313_genome	match_insertion_Cth_t	1427210	ISCth10		Insertion	145 bp upstream of Clo1313_1202	Clo1313_1202	Cthe_1013		protein of unknown function UPF0118	0	0	0	0		0	0	0	0		0	0	0		0	0	0	0	0		0	0	0	0		0	0	0	0		0	0	0	1		0	0	0
280	C_thermocellum_DSM1313_genome	snp_data	1435991	A --> C, Val145Gly		SNV	Clo1313_1208	Clo1313_1208	Cthe_1007		protein synthesis factor GTP-binding	0	0	0	0		0	0	0	0		0	0	0		0	0	0	0	0		0	0	0	0		0	0	0	0		0	0	0	0.5		0	0	0
281	C_thermocellum_DSM1313_genome	snp_data	1438370	- --> TTG		Insertion	88 bp upstream of Clo1313_1211	Clo1313_1211	Cthe_1004		aspartate/glutamate/uridylate kinase	0	0	0	0		0	0	0	0		0	0	0		0	0	0	0	0		0	0	0	0		0	0	0	0		0	0	1	0		0	0	0
282	C_thermocellum_DSM1313_genome	match_insertion_Cth_t	1438373	ISCth10		Insertion	89 bp upstream of Clo1313_1211	Clo1313_1211	Cthe_1004		aspartate/glutamate/uridylate kinase	0.99	1	1	0.99		0.99	0.98	0.99	1		0.99	0.99	1		0.99	0.99	0.99	0.97	0.97		0.99	0.99	0	1		0.99	0	1	0		0.99	0.98	0	0		0.99	0.99	1
283	C_thermocellum_DSM1313_genome	snp_data	1456901	G --> A, Glu195Lys		SNV	Clo1313_1227	Clo1313_1227	Cthe_0989		phosphoesterase RecJ domain protein	0	0	0	0		0	0	0	0		0	0	0		0	0.48	0	0	0		0	0	0	0		0	0	0	0		0	0	0	0		0	0	0
284	C_thermocellum_DSM1313_genome	snp_data	1465030	G --> A		SNV	44 bp upstream of Clo1313_1236	Clo1313_1236	Cthe_0982		MraZ domain	0	0	0	0		0	0	0	0		0	0.68	1		0	0	0	0	0		0	0	0	0		0	0	0	0		0	0	0	0		0	0	0
285	C_thermocellum_DSM1313_genome	snp_data	1488932	A --> G		SNV	Clo1313_1256	Clo1313_1256	Cthe_0960		Stage II sporulation protein D	0	0	0	0		0	0	0	0		0	0	0		0	0	0	0	1		0	0	0	0		0	0	0	0		0	0	0	0		0	0	0
291	C_thermocellum_DSM1313_genome	snp_data	1536119	G --> C, Lys169Asn		SNV	Clo1313_1300	Clo1313_1300	Cthe_0918		Dockerin type 1	0	0	0	0		0	0	0	0		0	0	0		0	0	0	0	0		0	0	0	0		0	0	0	0		0	0	1	0		0	0	0
292	C_thermocellum_DSM1313_genome	snp_data	1567208	- --> AATTTATGTTA		Insertion	217 bp upstream of Clo1313_1322	Clo1313_1322				0	0	0	0		0	0	0	0		0	0.66	0.88		0	0	0	0	0		0	0	0	0		0	0	0	0		0	0	0	0		0	0	0
293	C_thermocellum_DSM1313_genome	snp_data	1568689	C --> T, Ala390Val		SNV	Clo1313_1323	Clo1313_1323	Cthe_0896		DNA primase catalytic core domain	0	0	0	0		0	0	0	0		0	0	0		0	0	0	0	0		0	0	0.94	1		0	0	0	0		0	0	0	0		0	0	0
294	C_thermocellum_DSM1313_genome	snp_data	1569217	A --> C, Gln566Pro		SNV	Clo1313_1323	Clo1313_1323	Cthe_0896		DNA primase catalytic core domain	0	0	0.68	1		0	0	0	0		0	0	0		0	0	0	0	0		0	0	0	0		0	0	0	0		0	0	0	0		0	0	0
295	C_thermocellum_DSM1313_genome	snp_data	1570062	- --> AAGGAGATGAATATGCCTGTTGAA, Lys239_Val240insGluMetAsnMetProValGluLys		Insertion	Clo1313_1324	Clo1313_1324	Cthe_0895		sigma-70 region 3 domain protein	0	0	0	0		0	0	0	0		0	0	0		0	0	0	0	0.94		0	0	0	0		0	0	0	0		0	0	0	0		0	0	0
296	C_thermocellum_DSM1313_genome	snp_data	1583331	A --> -, Lys13fs		Deletion	Clo1313_1339	Clo1313_1339	Cthe_0881		GGDEF domain containing protein	1	1	1	1		1	1	1	1		1	1	1		1	1	1	1	1		1	0.99	1	0.97		1	0	1	1		1	1	1	1		1	1	1
299	C_thermocellum_DSM1313_genome	snp_data	1600057	A --> C, *182Tyr		SNV	Clo1313_1356	Clo1313_1356	Cthe_0864		Pyruvate/ketoisovalerate oxidoreductase, catalytic domain	1	1	1	1		1	1	1	1		1	1	1		1	1	1	1	1		1	1	1	1		1	0	1	1		1	1	1	1		1	1	1
300	C_thermocellum_DSM1313_genome	snp_data	1609211	C --> A, Pro40His		SNV	Clo1313_1365	Clo1313_1365	Cthe_0855		Haloacid dehalogenase domain protein hydrolase	0	0	0	0		0	0	0	0		0	0	0		0	0	0	1	0		0	0	0	0		0	0	0	0		0	0	0	0		0	0	0
301	C_thermocellum_DSM1313_genome	snp_data	1617747	G --> A		SNV	36 bp upstream of Clo1313_1375	Clo1313_1375			transposase IS200-family protein	0	0	0	0		0	0	0	0		0	0	0		0	0	0	0	0		0	0	0	0		0	0	0	0.36		0	0	0	0		0	0	0
302	C_thermocellum_DSM1313_genome	snp_data	1617992	C --> T, Pro70Leu		SNV	Clo1313_1375	Clo1313_1375			transposase IS200-family protein	0	0	0	0		0	0.37	0	0		0	0	0		0	0	0.35	0	0.35		0	0	0	0		0	0.47	0	0		0	0	0	0		0	0	0
303	C_thermocellum_DSM1313_genome	snp_data	1618224	G --> A		SNV	Clo1313_1375	Clo1313_1375			transposase IS200-family protein	0	0	0	0		0	0	0	0		0	0	0		0	0.4	0	0	0.39		0	0	0	0		0	0.53	0	0		0	0	0	0		0	0	0
304	C_thermocellum_DSM1313_genome	snp_data	1642792	G --> A, Gly353Glu		SNV	Clo1313_1400	Clo1313_1400	Cthe_0820		cno:NT01CX_1186 hypothetical protein	0	0	0	0		0	0	0	0		0	0	0		0	1	0	0	0		0	0	0	0		0	0	0	0		0	0	0	0		0	0	0
305	C_thermocellum_DSM1313_genome	snp_data	1775536	- --> T, Glu327fs		Insertion	Clo1313_1516	Clo1313_1516	Cthe_0708		HI0933 family protein	1	1	1	1		1	1	1	1		1	1	1		1	1	1	1	1		1	0.99	0.91	1		1	0	0.92	1		1	1	1	0		1	1	0.89
306	C_thermocellum_DSM1313_genome	snp_data	1808110	- --> T		Insertion	233 bp upstream of Clo1313_1548	Clo1313_1548	Cthe_0675		protein of unknown function DUF95 transmembrane	0	0	0.7	1		0	0	0	0		0	0	0		0	0	0	0	0		0	0	0	0		0	0	0	0		0	0	0	0		0	0	0
307	C_thermocellum_DSM1313_genome	snp_data	1832419	T --> C		SNV	247 bp upstream of hydG	Clo1313_1571	Cthe_0654	hydG	biotin and thiamin synthesis associated	0	0	0.77	0.96		0	0	0	0		0	0	0		0	0	0	0	0		0	0	0	0		0	0	0	0		0	0	0	0		0	0	0
308	C_thermocellum_DSM1313_genome	snp_data	1834994	G --> A		SNV	Clo1313_1577	Clo1313_1577	Cthe_0649		glo:Glov_2573 ATPase, P-type (transporting), HAD superfamily, subfamily IC	0	0	0.69	1		0	0	0	0		0	0	0		0	0	0	0	0		0	0	0	0		0	0	0	0		0	0	0	0		0	0	0
309	C_thermocellum_DSM1313_genome	snp_data	1851263	G --> A, Ser506Asn		SNV	Clo1313_1589	Clo1313_1589	Cthe_0638		cell divisionFtsK/SpoIIIE	0	0	0.64	1		0	0	0	0		0	0	0		0	0	0	0	0		0	0	0	0		0	0	0	0		0	0	0	0		0	0	0
310	C_thermocellum_DSM1313_genome	snp_data	1862595	T --> C		SNV	Clo1313_1599	Clo1313_1599	Cthe_0629		type II secretion system protein E	0	0	0.81	1		0	0	0	0		0	0	0		0	0	0	0	0		0	0	0	0		0	0	0	0		0	0	0	0		0	0	0
311	C_thermocellum_DSM1313_genome	snp_data	1878084	A --> T, Ser26Thr		SNV	Clo1313_1608	Clo1313_1608	Cthe_0620		iron dependent repressor	0	0	0	0		0	0	0	0		0	0	0		0	0	0	0	0		0	0	0	0		0	0	1	1		0	0	0	0		0	0	0
312	C_thermocellum_DSM1313_genome	snp_data	1882148	G --> A, Pro138Ser		SNV	Clo1313_1612	Clo1313_1612	Cthe_0617		AAA ATPase central domain protein	0	0	0.74	1		0	0	0	0		0	0	0		0	0	0	0	0		0	0	0	0		0	0	0	0		0	0	0	0		0	0	0
314	C_thermocellum_DSM1313_genome	snp_data	1890418	A --> T		SNV	15 bp upstream of Clo1313_1618	Clo1313_1618	Cthe_0611		RNA-metabolising metallo-beta-lactamase	1	1	1	1		1	1	1	1		1	1	1		1	1	1	0.98	1		1	1	1	1		1	0	1	1		1	1	1	1		1	1	1
315	C_thermocellum_DSM1313_genome	snp_data	1906786	- --> T, Arg171fs		Insertion	Clo1313_1634	Clo1313_1634	Cthe_0595		cdl:CDR20291_1894 hypothetical protein	0	0	0	0		0	0	0.41	0.97		0	0	0		0	0	0	0	0		0	0	0	0		0	0	0	0		0	0	0	0		0	0	0
316	C_thermocellum_DSM1313_genome	snp_data	1907626	G --> A		SNV	Clo1313_1635	Clo1313_1635	Cthe_3320			0	0	0	0		0	0	0.57	1		0	0	0		0	0	0	0	0		0	0	0	0		0	0	0	0		0	0	0	0		0	0	0
319	C_thermocellum_DSM1313_genome	snp_data	1914424	C --> A		SNV	no CDS match					1	1	1	1		1	1	1	1		1	1	1		1	1	1	1	1		1	1	1	1		1	0	0	0		1	1	1	1		1	1	1
320	C_thermocellum_DSM1313_genome	snp_data	1918844	T --> -		Deletion	40 bp upstream of Clo1313_1644	Clo1313_1644			cyb:CYB_2324 hypothetical protein	1	1	1	1		1	1	1	1		1	1	1		1	1	1	1	1		1	1	1	0.98		1	1	0	0		1	1	1	0.94		1	1	1
321	C_thermocellum_DSM1313_genome	snp_data	1922440	G --> A		SNV	no CDS match					0	0	0.68	0.9		0	0	0	0		0	0	0		0	0	0	0	0		0	0	0	0		0	0	0	0		0	0	0	0		0	0	0
322	C_thermocellum_DSM1313_genome	snp_data	1922886	T --> C, Ser497Gly		SNV	Clo1313_1647	Clo1313_1647			nth:Nther_1525 hypothetical protein	0	0	0.7	1		0	0	0	0		0	0	0		0	0	0	0	0		0	0	0	0		0	0	0	0		0	0	0	0		0	0	0
323	C_thermocellum_DSM1313_genome	snp_data	1925168	C --> T		SNV	Clo1313_1648	Clo1313_1648	Cthe_0523		Resolvase domain	1	1	1	1		1	1	1	1		1	1	0.93		1	1	1	1	1		1	1	1	1		1	0	0	0		1	1	1	1		1	1	1
326	C_thermocellum_DSM1313_genome	match_insertion_Cth_t	1930700	IS120		Insertion	no CDS match					0	1	1	1		0	0	0	0		0	0	0		0	0	0	0	0		0	0	0	0		0	0	0	0		0	0	0	0		0	0	0
327	C_thermocellum_DSM1313_genome	match_insertion_Cth_t	1930730	IS120		Insertion	no CDS match					0.99	0	0	0		0.99	1	0.99	0.99		0.99	0.98	0		0.99	0.97	0.98	0.99	1		0.99	0.99	0	0		0.99	0	0	0		0.99	0.98	1	0		0.99	0.98	0
328	C_thermocellum_DSM1313_genome	snp_data	1981632	G --> A		SNV	Clo1313_1690	Clo1313_1690	Cthe_0547		periplasmic solute binding protein	0	0	0	0		0	0	0	0		0	0	0		0	0	0	0	0		0	0	1	1		0	0	0	0		0	0	0	0		0	0	0
329	C_thermocellum_DSM1313_genome	snp_data	2005011	T --> C		SNV	97 bp upstream of Clo1313_1709	Clo1313_1709	Cthe_0528		bcu:BCAH820_5559 hypothetical protein	0.36	0.36	0.39	0		0.36	0.38	0	0		0.36	0	0.47		0.36	0	0	0	0		0.36	0	0	0		0.36	0	0.37	0		0.36	0	0	0.43		0.36	0	0
330	C_thermocellum_DSM1313_genome	snp_data	2005743	- --> A		Insertion	128 bp upstream of Clo1313_1710	Clo1313_1710			transposase IS200-family protein	1	1	1	1		1	1	1	0.98		1	0.99	1		1	1	1	1	1		1	1	1	0.98		1	1	0.82	0.82		1	0.91	1	1		1	1	1
331	C_thermocellum_DSM1313_genome	snp_data	2015730	G --> T, Gln69Lys		SNV	Clo1313_1719	Clo1313_1719	Cthe_0503		Phosphoesterase HXTX	0	0	0	0		0	0	0	0		0	0	0		0	1	0	0	0		0	0	0	0		0	0	0	0		0	0	0	0		0	0	0
332	C_thermocellum_DSM1313_genome	snp_data	2017389	G --> A, Pro119Leu		SNV	Clo1313_1721	Clo1313_1721	Cthe_0501		aminodeoxychorismate lyase	0	0	0	0		0	0	0.38	0		0	0	0		0	0	0	0	0		0	0	0	0		0	0	0	0		0	0	0	0		0	0	0
333	C_thermocellum_DSM1313_genome	snp_data	2020884	G --> A		SNV	Clo1313_1725	Clo1313_1725	Cthe_0495		sigma-70 region 4 domain protein	0	0	0	0		0	0	0.51	0.97		0	0	0		0	0	0	0	0		0	0	0	0		0	0	0	0		0	0	0	0		0	0	0
334	C_thermocellum_DSM1313_genome	snp_data	2025492	C --> A, Asp294Tyr		SNV	Clo1313_1731	Clo1313_1731	Cthe_0489		CheB methylesterase	0	0	0	0		0	0	0	0		0	0	0		0	0	1	0	0		0	0	0	0		0	0	0	0		0	0	0	0		0	0	0
335	C_thermocellum_DSM1313_genome	snp_data	2031174	G --> A, Pro26Leu		SNV	Clo1313_1735	Clo1313_1735	Cthe_0485		type III secretion FHIPEP protein	0	0	0	0		0	0	0.49	1		0	0	0		0	0	0	0	0		0	0	0	0		0	0	0	0		0	0	0	0		0	0	0
336	C_thermocellum_DSM1313_genome	snp_data	2033767	G --> A, Pro207Ser		SNV	Clo1313_1739	Clo1313_1739	Cthe_0481		type III secretion system inner membrane P protein	0	0	0.77	1		0	0	0	0		0	0	0		0	0	0	0	0		0	0	0	0		0	0	0	0		0	0	0	0		0	0	0
337	C_thermocellum_DSM1313_genome	snp_data	2034042	G --> A, Pro115Leu		SNV	Clo1313_1739	Clo1313_1739	Cthe_0481		type III secretion system inner membrane P protein	0	0	0	0		0	0	0.38	0		0	0	0		0	0	0	0	0		0	0	0	0		0	0	0	0		0	0	0	0		0	0	0
338	C_thermocellum_DSM1313_genome	snp_data	2040917	G --> A, Ala213Val		SNV	Clo1313_1748	Clo1313_1748	Cthe_0472		flagellar hook capping protein	0	0	0	0		0	0	0.42	1		0	0	0		0	0	0	0	0		0	0	0	0		0	0	0	0		0	0	0	0		0	0	0
339	C_thermocellum_DSM1313_genome	snp_data	2046489	G --> A		SNV	Clo1313_1753	Clo1313_1753	Cthe_0467		Flagellar assembly protein FliH/Type III secretion system HrpE	0	0	0	0		0	0	0.53	1		0	0	0		0	0	0	0	0		0	0	0	0		0	0	0	0		0	0	0	0		0	0	0
340	C_thermocellum_DSM1313_genome	snp_data	2046521	G --> A, Arg68*		SNV	Clo1313_1753	Clo1313_1753	Cthe_0467		Flagellar assembly protein FliH/Type III secretion system HrpE	0	0	0	0		0	0	0.51	1		0	0	0		0	0	0	0	0		0	0	0	0		0	0	0	0		0	0	0	0		0	0	0
341	C_thermocellum_DSM1313_genome	snp_data	2048402	T --> -, Asn314fs		Deletion	Clo1313_1755	Clo1313_1755	Cthe_0465		secretory protein YscJ/FliF family protein	0	0	0	0		0	0	0	0		0	0.99	1		0	0	0	0	0		0	0	0	0		0	0	0	0		0	0	0	0		0	0	0
342	C_thermocellum_DSM1313_genome	snp_data	2049617	G --> A		SNV	Clo1313_1756	Clo1313_1756	Cthe_0464		flagellar hook-basal body complex protein FliE	0	0	0	0		0	0	0.43	1		0	0	0		0	0	0	0	0		0	0	0	0		0	0	0	0		0	0	0	0		0	0	0
343	C_thermocellum_DSM1313_genome	snp_data	2052014	G --> A, Thr131Ile		SNV	Clo1313_1759	Clo1313_1759	Cthe_0461		glucose-inhibited division protein A	0	0	0	0		0	0	0.36	0		0	0	0		0	0	0	0	0		0	0	0	0		0	0	0	0		0	0	0	0		0	0	0
344	C_thermocellum_DSM1313_genome	snp_data	2066181	T --> C, Lys6Arg		SNV	Clo1313_1773	Clo1313_1773	Cthe_0447		sigma-70 region 2 domain protein	0	0	0.71	1		0	0	0	0		0	0	0		0	0	0	0	0		0	0	0	0		0	0	0	0		0	0	0	0		0	0	0
345	C_thermocellum_DSM1313_genome	match_insertion_Cth_t	2067321	ISCth10		Insertion	178 bp upstream of Clo1313_1774	Clo1313_1774	Cthe_0446		peptidase U4 sporulation factor SpoIIGA	0	0	0	0		0	0	0	0		0	0	0		0	0	0	0	0		0	0	0	0		0	0	0	0		0	0	0	0		0	0	1
346	C_thermocellum_DSM1313_genome	snp_data	2077562	G --> A		SNV	254 bp upstream of Clo1313_1783	Clo1313_1783	Cthe_0438		Dockerin type 1	0	0	0	0		0	0	0.45	1		0	0	0		0	0	0	0	0		0	0	0	0		0	0	0	0		0	0	0	0		0	0	0
347	C_thermocellum_DSM1313_genome	snp_data	2092875	C --> A, Gly161Val		SNV	Clo1313_1794	Clo1313_1794	Cthe_0427	hfs-c	Stage II sporulation protein E	0	0	0	0		0	0	0	0		0	0	0		0	0	0	0	0		0	0	0	0		0	0.79	0	0		0	0	0	0		0	0	0
348	C_thermocellum_DSM1313_genome	snp_data	2094015	G --> A		SNV	Clo1313_1795	Clo1313_1795	Cthe_0426	hfs-b	Fe-S cluster domain protein	0	0	0	0		0	0	0	1		0	0	0		0	0	0	0	0		0	0	0	0		0	0	0	0		0	0	0	0		0	0	0
349	C_thermocellum_DSM1313_genome	snp_data	2096160	G --> T, Cys846*	yes	SNV	adhE	Clo1313_1798	Cthe_0423	adhE	iron-containing alcohol dehydrogenase	0	0	0	0		0	0	0	0		0	0	0		0	0	1	0	0		0	0	0	0		0	0	0	0		0	0	0	0		0	0	0
350	C_thermocellum_DSM1313_genome	snp_data	2096168	C --> A, Asp844Tyr		SNV	adhE	Clo1313_1798	Cthe_0423	adhE	iron-containing alcohol dehydrogenase	0	0	0	0		0	0	0	0		0	0	0		0	0	0	0	0		0	0	1	1		0	0	1	1		0	0.97	1	1		0	1	1
351	C_thermocellum_DSM1313_genome	snp_data	2096520	- --> A, Leu726fs	yes	Insertion	adhE	Clo1313_1798	Cthe_0423	adhE	iron-containing alcohol dehydrogenase	0	0	0	0		0	0	0.47	1		0	0	0		0	0	0	0	0		0	0	0	0		0	0	0	0		0	0	0	0		0	0	0
352	C_thermocellum_DSM1313_genome	snp_data	2096860	G --> C, Thr613Arg		SNV	adhE	Clo1313_1798	Cthe_0423	adhE	iron-containing alcohol dehydrogenase	0	0	0	0		0	0	0	0		0	0	0		0	0	0	0	0		0	0.83	0	0		0	0	0	0		0	0	0	0		0	0	0
353	C_thermocellum_DSM1313_genome	snp_data	2097290	TT --> -, Gly471fs	yes	Deletion	adhE	Clo1313_1798	Cthe_0423	adhE	iron-containing alcohol dehydrogenase	0	0	0	0		0	0	0	0		0	0	0		0	0	0	0	1		0	0	0	0		0	0	0	0		0	0	0	0		0	0	0
354	C_thermocellum_DSM1313_genome	snp_data	2097888	T --> -, Glu271fs	yes	Deletion	adhE	Clo1313_1798	Cthe_0423	adhE	iron-containing alcohol dehydrogenase	0	0	0	0		0	0	0	0		0	0	0		0	1	0	0	0		0	0	0	0		0	0	0	0		0	0	0	0		0	0	0
355	C_thermocellum_DSM1313_genome	snp_data	2098242	- --> T, Asn152fs	yes	Insertion	adhE	Clo1313_1798	Cthe_0423	adhE	iron-containing alcohol dehydrogenase	0	0	0	0		0	0	0	0		0	0	0		0	0	0	1	0		0	0	0	0		0	0	0	0		0	0	0	0		0	0	0
356	C_thermocellum_DSM1313_genome	snp_data	2098375	- --> T, Ile108fs	yes	Insertion	adhE	Clo1313_1798	Cthe_0423	adhE	iron-containing alcohol dehydrogenase	0	0	1	0.93		0	0	0	0		0	0	0		0	0	0	0	0		0	0	0	0		0	0	0	0		0	0	0	0		0	0	0
357	C_thermocellum_DSM1313_genome	snp_data	2098673	C --> A, Glu9*	yes	SNV	adhE	Clo1313_1798	Cthe_0423	adhE	iron-containing alcohol dehydrogenase	0	0	0	0		0	0	0	0		0	1	1		0	0	0	0	0		0	0	0	0		0	0	0	0		0	0	0	0		0	0	0
358	C_thermocellum_DSM1313_genome	snp_data	2117867	G --> A, Ala792Val		SNV	Clo1313_1813	Clo1313_1813	Cthe_0408		EAL domain protein	0	0	0.64	1		0	0	0	0		0	0	0		0	0	0	0	0		0	0	0	0		0	0	0	0		0	0	0	0		0	0	0
359	C_thermocellum_DSM1313_genome	snp_data	2123784	G --> A		SNV	Clo1313_1816	Clo1313_1816	Cthe_0405		glycoside hydrolase family 5	0	0	0	0		0	0	0.44	1		0	0	0		0	0	0	0	0		0	0	0	0		0	0	0	0		0	0	0	0		0	0	0
360	C_thermocellum_DSM1313_genome	snp_data	2139755	G --> A, Ala151Val		SNV	Clo1313_1827	Clo1313_1827	Cthe_0394		iron-containing alcohol dehydrogenase	0	0	0	0		0	0	0.61	1		0	0	0		0	0	0	0	0		0	0	0	0		0	0	0	0		0	0	0	0		0	0	0
361	C_thermocellum_DSM1313_genome	snp_data	2154251	- --> C		Insertion	6 bp upstream of Clo1313_1843	Clo1313_1843	Cthe_0378		cpy:Cphy_3187 hypothetical protein	0	0	0	0.96		0	0	0	0		0	0	0		0	0	0	0	0		0	0	0	0		0	0	0	0		0	0	0	0		0	0	0
362	C_thermocellum_DSM1313_genome	snp_data	2172385	C --> A, Arg11Met		SNV	Clo1313_1857	Clo1313_1857	Cthe_0364		helix-turn-helix domain protein	0	0	0	0		0	0	0	0		0	0	0		0	1	0	1	0		0	0	0	0		0	0	0	0		0	0	0	0		0	0	0
363	C_thermocellum_DSM1313_genome	snp_data	2196944	T --> C		SNV	Clo1313_1879	Clo1313_1879	Cthe_0344	mdh	malic protein NAD-binding	0	0	0	0		0	0	0.56	1		0	0	0		0	0	0	0	0		0	0	0	0		0	0	0	0		0	0	0	0		0	0	0
364	C_thermocellum_DSM1313_genome	snp_data	2203522	T --> C		SNV	67 bp upstream of Clo1313_1885	Clo1313_1885	Cthe_0338		NADH dehydrogenase (ubiquinone) 24 kDa subunit	0	0	0	0		0	0	0	1		0	0	0		0	0	0	0	0		0	0	0	0		0	0	0	0		0	0	0	0		0	0	0
365	C_thermocellum_DSM1313_genome	snp_data	2207355	T --> C, Arg457Gly		SNV	Clo1313_1891	Clo1313_1891	Cthe_0332		TGS domain-containing protein	0	0	1	1		0	0	0	0		0	0	0		0	0	0	0	0		0	0	0	0		0	0	0	0		0	0	0	0		0	0	0
366	C_thermocellum_DSM1313_genome	snp_data	2208442	A --> -, Asp96fs	yes	Deletion	Clo1313_1891	Clo1313_1891	Cthe_0332		TGS domain-containing protein	0	0	0	0		0	0	0	0		0	0	0		0	0	0	0	1		0	0	0	0		0	0	0	0		0	0	0	0		0	0	0
367	C_thermocellum_DSM1313_genome	snp_data	2246618	A --> -		Deletion	326 bp upstream of Clo1313_1918	Clo1313_1918	Cthe_0309		helicase domain protein	1	1	1	1		1	1	1	1		1	1	1		1	1	1	1	1		1	1	1	1		1	1	1	1		1	1	1	1		1	1	1
368	C_thermocellum_DSM1313_genome	snp_data	2265806	C --> T		SNV	no CDS match					0	0	0	0.39		0	0	0	0		0	0	0		0	0	0	0	0		0	0	0	0		0	0	0	0		0	0	0	0		0	0	0
369	C_thermocellum_DSM1313_genome	snp_data	2310494	C --> A, Val284Leu		SNV	Clo1313_1967	Clo1313_1967	Cthe_0262		Aldehyde Dehydrogenase	1	1	1	1		1	1	1	0.97		1	1	1		1	1	1	1	1		1	1	1	0.95		1	0	1	1		1	1	1	1		1	1	1
370	C_thermocellum_DSM1313_genome	snp_data	2337081	A --> -, Met45fs	yes	Deletion	Clo1313_1985	Clo1313_1985	Cthe_0244		E1-E2 ATPase-associated domain protein	0	0	0	0		0	0	0	0		0	0	0		0	0	0	0	0		0	0	0	0		0	0	0	0		0	0	0.45	0		0	0	0
371	C_thermocellum_DSM1313_genome	snp_data	2337601	- --> T, Val219fs	yes	Insertion	Clo1313_1985	Clo1313_1985	Cthe_0244		E1-E2 ATPase-associated domain protein	0	0	0	0		0	0	0	0		0	0	0		0	0	0	0	0		0	0	0	0		0	0	0	0		0	0	0	1		0	0	0
372	C_thermocellum_DSM1313_genome	snp_data	2343123	- --> TATA		Insertion	14 bp upstream of Clo1313_1989	Clo1313_1989	Cthe_0240		VTC domain	0	0	0	0		0	0	0	0		0	0	0		0	0	0	0	0		0	0	0	0		0	0	0	0		0	0	0.38	0		0	0	0.77
373	C_thermocellum_DSM1313_genome	snp_data	2343123	- --> A		Insertion	14 bp upstream of Clo1313_1989	Clo1313_1989	Cthe_0240		VTC domain	0	0	0	0		0	0	0	0		0	0	0		0	0	0	0	0		0	0	0	0		0	0	0	0.44		0	0	0	0		0	0	0
374	C_thermocellum_DSM1313_genome	snp_data	2343123	- --> TATATA		Insertion	14 bp upstream of Clo1313_1989	Clo1313_1989	Cthe_0240		VTC domain	0	0	0	0		0	0	0	0		0	0	0		0	0	0	0	0		0	0	0	0		0	0	0	0		0	0	0	0		0	0	0
375	C_thermocellum_DSM1313_genome	snp_data	2343123	- --> TA		Insertion	14 bp upstream of Clo1313_1989	Clo1313_1989	Cthe_0240		VTC domain	0	0.7	0	0		0	0	0	0		0	0	0		0	0	0	0	0		0	0	0.86	0.96		0	0	0.94	0		0	0	0.58	1		0	0	0
376	C_thermocellum_DSM1313_genome	snp_data	2343124	TA --> -		Deletion	15 bp upstream of Clo1313_1989	Clo1313_1989	Cthe_0240		VTC domain	0	0	0	1		0	0	0	0		0	0	0		0	0	0	0	0.99		0	0	0	0		0	0	0	0		0	0	0	0		0	0	0
377	C_thermocellum_DSM1313_genome	snp_data	2367921	A --> -		Deletion	no CDS match					1	1	1	1		1	1	1	1		1	1	1		1	1	1	1	1		1	1	1	1		1	1	1	1		1	1	1	1		1	1	1
378	C_thermocellum_DSM1313_genome	snp_data	2378184	A --> T, Leu482His		SNV	Clo1313_2017	Clo1313_2017	Cthe_0215		phenylalanyl-tRNA synthetase, beta subunit	0	0	0	0		0	0	0	0		0	0	0		0	0	0	0	0		0	0	0	0		0	0	0	0		0	0	0	0		0	0	0.57
379	C_thermocellum_DSM1313_genome	snp_data	2392180	T --> G, Asp101Ala		SNV	Clo1313_2027	Clo1313_2027	Cthe_0206		UvrD/REP helicase	0	0	0	0		0	0	0	0		0	0	0		0	0	0	0	0		0	0	0	0		0	0	0	0		0	0	0	0.44		0	0	0
380	C_thermocellum_DSM1313_genome	snp_data	2407667	G --> A		SNV	180 bp upstream of Clo1313_2041	Clo1313_2041	Cthe_0193		sodium/hydrogen exchanger	0	0	0	0.96		0	0	0	0		0	0	0		0	0	0	0	0		0	0	0	0		0	0	0	0		0	0	0	0		0	0	0
381	C_thermocellum_DSM1313_genome	snp_data	2426697	T --> -, Met32fs		Deletion	Clo1313_2056	Clo1313_2056	Cthe_0177		smr:Smar_1481 metal-dependent phosphohydrolase, HD region	0	0	0	0		0	0	0	0		0	0	0		0	0	0	0	0		0	0	0	0		0	0.76	0	0		0	0	0	0		0	0	0
382	C_thermocellum_DSM1313_genome	snp_data	2433210	G --> T, Lys145Asn		SNV	Clo1313_2063	Clo1313_2063	Cthe_0170		tpd:Teth39_0560 hypothetical protein	0	0	0	0		0	0	0	0		0	0	0		0	0	0	0	0		0	0	0	0		0	0	0.8	1		0	0	0	0		0	0	0
383	C_thermocellum_DSM1313_genome	snp_data	2526878	T --> -, Asn11fs		Deletion	Clo1313_2154	Clo1313_2154	Cthe_0077		cce:Ccel_1337 hypothetical protein	0	0	0	0		0	0	0	0		0	0	0		0	0	0	0	0		0	0	0.79	0		0	0	0	0		0	0	0	0		0	0	0
384	C_thermocellum_DSM1313_genome	snp_data	2680793	G --> A, Ala174Val		SNV	Clo1313_2272	Clo1313_2272	Cthe_1510		short-chain dehydrogenase/reductase SDR	1	1	1	1		1	1	1	1		1	1	1		1	1	1	1	1		1	1	1	1		1	0	1	1		1	1	1	1		1	1	1
385	C_thermocellum_DSM1313_genome	snp_data	2704355	- --> T		Insertion	no CDS match					0.4	1	1	0		0.4	1	1	0		0.4	1	0		0.4	1	1	1	0		0.4	1	0	0		0.4	1	0	0		0.4	1	1	0		0.4	1	0
386	C_thermocellum_DSM1313_genome	snp_data	2704376	T --> C		SNV	no CDS match					0	0	0	0		0	1	0	0		0	0	0		0	0	0	1	0.83		0	0	0	0		0	0	0	0		0	0	0	0		0	0	0
387	C_thermocellum_DSM1313_genome	snp_data	2704379	- --> T		Insertion	no CDS match					0	0	1	0		0	0	1	0		0	1	0		0	1	1	0	0		0	1	0	1		0	1	0	0		0	1	1	0		0	1	0
388	C_thermocellum_DSM1313_genome	snp_data	2704379	C --> T		SNV	no CDS match					0	0.71	0	0		0	0.9	0	0		0	0	0		0	0	0	1	0.86		0	0	0	0		0	0	0	0		0	0	0	0		0	0	0
389	C_thermocellum_DSM1313_genome	snp_data	2704913	- --> T		Insertion	no CDS match					1	0.96	0.96	0.95		1	1	0.96	0.95		1	1	0.67		1	1	0.96	1	1		1	0.96	0.7	0.86		1	1	0.86	0		1	1	1	0		1	1	0.83
390	C_thermocellum_DSM1313_genome	snp_data	2705382	- --> T		Insertion	no CDS match					0.98	1	1	0.93		0.98	1	1	1		0.98	1	0.96		0.98	1	1	1	1		0.98	1	1	1		0.98	1	0.97	0.6		0.98	1	0.99	1		0.98	1	1
391	C_thermocellum_DSM1313_genome	snp_data	2731127	C --> T, Trp9*		SNV	Clo1313_2322	Clo1313_2322	Cthe_1556		binding-protein-dependent transport systems inner membrane component	0	0	0	0		0	0	0	0		0	0	0		0	0	0	0	0		0	0	0	0		0	0	0	0		0	0	0	0		0	0	1
393	C_thermocellum_DSM1313_genome	snp_data	2732413	T --> C		SNV	400 bp upstream of Clo1313_2323	Clo1313_2323	Cthe_1557		ABC transporter related	0	0	0	0		0	0	0	0		0	0	0		0	0.53	0	0.52	0		0	0	0.48	0.4		0	0	0.52	0.43		0	0.52	0.5	0		0	0	0
394	C_thermocellum_DSM1313_genome	match_insertion_Cth_t	2732417	ISCth10		Insertion	404 bp upstream of Clo1313_2323	Clo1313_2323	Cthe_1557		ABC transporter related	0	0	0	0		0	0	0	0		0	0	0		0	0.96	0	0.9	0		0	0	1	0.96		0	0	0.99	1		0	0.93	0.97	0		0	0.36	0
396	C_thermocellum_DSM1313_genome	snp_data	2790292	T --> A		SNV	109 bp upstream of Clo1313_2375	Clo1313_2375	Cthe_0128		Integrase catalytic region	0.46	0.66	0.46	0.67		0.46	0.51	0.53	0.41		0.46	0.48	0.4		0.46	0.51	0.42	0.51	0.46		0.46	0.54	0.75	0.67		0.46	0	0.57	0.76		0.46	0.53	0.81	0		0.46	0.59	0.6
397	C_thermocellum_DSM1313_genome	snp_data	2790294	C --> A		SNV	111 bp upstream of Clo1313_2375	Clo1313_2375	Cthe_0128		Integrase catalytic region	0.46	0.73	0.45	0.7		0.46	0.5	0.53	0.42		0.46	0.48	0.42		0.46	0.51	0.41	0.5	0.46		0.46	0.54	0.78	0.62		0.46	0	0.6	0.75		0.46	0.51	0.79	0		0.46	0.56	0.63
398	C_thermocellum_DSM1313_genome	snp_data	2790299	AT --> CA		MNV	116 bp upstream of Clo1313_2375	Clo1313_2375	Cthe_0128		Integrase catalytic region	0	0.6	0	0.53		0	0	0	0		0	0	0		0	0	0	0	0		0	0	0.45	0.48		0	0	0.36	0.5		0	0	0.59	0		0	0.41	0.38
399	C_thermocellum_DSM1313_genome	snp_data	2790303	A --> T		SNV	120 bp upstream of Clo1313_2375	Clo1313_2375	Cthe_0128		Integrase catalytic region	0	0.62	0	0.52		0	0	0	0		0	0	0		0	0	0	0	0		0	0	0	0.48		0	0	0	0.5		0	0	0.59	0		0	0.4	0
400	C_thermocellum_DSM1313_genome	snp_data	2806313	C --> T, Ala60Thr		SNV	Clo1313_2392	Clo1313_2392	Cthe_1625		phage protein, HK97 gp10 family	0	0.9	0	0		0	0	0	0		0	0	0		0	0	0	0	0		0	0	0	0		0	0	0	0		0	0	0	0		0	0	0
401	C_thermocellum_DSM1313_genome	snp_data	2841654	A --> -, Ile275fs		Deletion	Clo1313_2430	Clo1313_2430	Cthe_1757		Peptidase M23	0	0	0	0		0	0	0	0		0	0	0		0	0	0	0	1		0	0	0	0		0	0	0	0		0	0	0	0		0	0	0
402	C_thermocellum_DSM1313_genome	snp_data	2865043	G --> A		SNV	no CDS match					0	0	0	0		0	0	0	0		0	0	0		0	0	0	0	0		0	0	0	0		0	0	0	0		0	0	0	0		0	0	1
403	C_thermocellum_DSM1313_genome	snp_data	2889782	- --> T		Insertion	86 bp upstream of Clo1313_2473	Clo1313_2473	Cthe_1800		Peptidoglycan-binding lysin domain	0	0.97	0	0		0	0	0	0		0	0	0		0	0	0	0	0		0	0	0	0		0	0	0	0		0	0	0	0		0	0	0
404	C_thermocellum_DSM1313_genome	snp_data	2930178	A --> C		SNV	no CDS match					0	0	0	0		0	0	0	0		0	0	0		0	0	0	0	0		0	0	0	0		0	0.4	0	0		0	0	0	0		0	0	0
405	C_thermocellum_DSM1313_genome	snp_data	2930181	C --> T		SNV	no CDS match					0	0	0	0		0	0	0	0		0	0	0		0	0	0	0	0		0	0	0	0		0	0.41	0	0		0	0	0	0		0	0	0
406	C_thermocellum_DSM1313_genome	snp_data	2930193	G --> A		SNV	no CDS match					0	0	0	0		0	0	0	0		0	0	0		0	0	0	0	0		0	0	0	0		0	0.49	0	0		0	0	0.39	0		0	0	0
407	C_thermocellum_DSM1313_genome	snp_data	2930199	G --> T		SNV	no CDS match					0	0	0	0		0	0.36	0	0		0	0	0		0	0	0	0	0		0	0	0	0.4		0	0.52	0.37	0		0	0.39	0.42	0		0	0	0
408	C_thermocellum_DSM1313_genome	snp_data	2930595	- --> A		Insertion	no CDS match					0	0	0	0		0	0	0	0		0	0	0		0	0	0	0	0		0	0	0	0		0	0	1	0		0	0	0	0		0	0	0
409	C_thermocellum_DSM1313_genome	snp_data	2939807	C --> A		SNV	no CDS match					0	0.45	0	0		0	0	0	0		0	0	0		0	0	0	0	0		0	0	0	0.42		0	0	0	0.46		0	0	0	0.46		0	0	0
410	C_thermocellum_DSM1313_genome	snp_data	2940386	G --> T		SNV	no CDS match					0	0.39	0.44	0.43		0	0.5	0.54	0.56		0	0.73	0.43		0	0.54	0.68	0.54	0.47		0	0.47	0	0.5		0	0.69	0	0.67		0	0.5	0.55	0		0	0.53	0.55
422	C_thermocellum_DSM1313_genome	snp_data	2941043	C --> T		SNV	no CDS match					0.46	0.41	0.42	0		0.46	0.35	0.46	0.35		0.46	0.4	0.42		0.46	0.38	0.42	0.43	0		0.46	0.36	0	0.48		0.46	0.42	0	0.45		0.46	0.4	0.43	0		0.46	0	0.47
423	C_thermocellum_DSM1313_genome	snp_data	2941064	C --> T		SNV	no CDS match					0.42	0.35	0.4	0		0.42	0	0.39	0.36		0.42	0.37	0		0.42	0	0.38	0.45	0		0.42	0	0	0.39		0.42	0.36	0	0		0.42	0	0.42	0		0.42	0	0.52
430	C_thermocellum_DSM1313_genome	snp_data	2963461	C --> A		SNV	no CDS match					0.42	0.68	0.51	0.51		0.42	0.59	0.59	0.53		0.42	0.55	0.55		0.42	0.44	0.59	0.63	0.54		0.42	0.61	0.36	0.38		0.42	0.67	0.39	0.56		0.42	0.52	0.51	0.56		0.42	0.6	0
431	C_thermocellum_DSM1313_genome	snp_data	2964040	G --> T		SNV	no CDS match					0.44	0.58	0.46	0.48		0.44	0.51	0.51	0.46		0.44	0.46	0.55		0.44	0.41	0.5	0.43	0.45		0.44	0.42	0.5	0.38		0.44	0.4	0.55	0.35		0.44	0.54	0.46	0.77		0.44	0.49	0.39
432	C_thermocellum_DSM1313_genome	snp_data	2984088	T --> G		SNV	191 bp upstream of Clo1313_2543	Clo1313_2543	Cthe_1851		protein of unknown function DUF1113	0	0	0	0		0	0	0	0		0	0	0		0	0	0	0	0		0	0	0	0		0	0	0	0		0	0	0	0		0	0	0.48
433	C_thermocellum_DSM1313_genome	match_insertion_Cth_t	2984092	ISCth10		Insertion	195 bp upstream of Clo1313_2543	Clo1313_2543	Cthe_1851		protein of unknown function DUF1113	0	0	0	0		0	0	0	0		0	0	0		0	0	0	0	0		0	0	0	0		0	0	0	0		0	0	0	0		0	0	0.98
434	C_thermocellum_DSM1313_genome	snp_data	2989578	C --> T, Gly353Arg		SNV	Clo1313_2550	Clo1313_2550	Cthe_1858		Peptidase M23	0	0	0	0		0	0	0	0		0	0	0		0	0	0	0	0		0	0	0	0		0	0	0	0		0	0	0	0		0	0	1
435	C_thermocellum_DSM1313_genome	snp_data	2991052	- --> TATAA, Ser180fs	yes	Insertion	Clo1313_2551	Clo1313_2551	Cthe_1859		protein of unknown function DUF214	0	0	0	0		0	0	0	0		0	0	0		0	0	0	0	0		0	0	0	0		0	0	0.97	1		0	0	0	0		0	0	0
436	C_thermocellum_DSM1313_genome	snp_data	2991253	T --> -, Ile112fs	yes	Deletion	Clo1313_2551	Clo1313_2551	Cthe_1859		protein of unknown function DUF214	0	0	0	0		0	0	0	0		0	0	0		0	0	0	0	0		0	0	1	1		0	0	0	0		0	0	0	0		0	0	0
437	C_thermocellum_DSM1313_genome	snp_data	2991761	G --> A, Leu168Phe		SNV	Clo1313_2552	Clo1313_2552	Cthe_1860		ABC transporter related	0	0	0	0		0	0	0	0		0	0	0		0	0	0	0.98	0		0	0	0	0		0	0	0	0		0	0	0	0		0	0	0
438	C_thermocellum_DSM1313_genome	snp_data	2991971	C --> T, Glu98Lys		SNV	Clo1313_2552	Clo1313_2552	Cthe_1860		ABC transporter related	0	0	0	0		0	0	0	0		0	0	0		0	0	0	0	0		0	0	0	0		0	0	0	0		0	0	1	1		0	0	0
439	C_thermocellum_DSM1313_genome	snp_data	2997709	G --> T, Arg100Ile		SNV	Clo1313_2557	Clo1313_2557	Cthe_1865		type IV pilus assembly PilZ	0	0.94	0	0		0	0	0	0		0	0	0		0	0	0	0	0		0	0	0	0		0	0	0	0		0	0	0	0		0	0	0
440	C_thermocellum_DSM1313_genome	snp_data	3022304	G --> A, Pro980Leu		SNV	Clo1313_2577	Clo1313_2577	Cthe_1904	acs5	AMP-dependent synthetase and ligase	0	0	0	0		0	0	0	0		0	0	0		0	0	0	0	0		0	0	0	1		0	0	0	0		0	0	0	0		0	0	0
441	C_thermocellum_DSM1313_genome	snp_data	3040963	C --> T		SNV	37 bp upstream of Clo1313_2585	Clo1313_2585			transposase IS200-family protein	0	0	0	0		0	0.38	0.36	0		0	0	0		0	0.54	0.37	0.42	0		0	0.39	0.49	0		0	0	0.5	0.5		0	0.36	0.47	0		0	0	0
442	C_thermocellum_DSM1313_genome	snp_data	3076750	- --> T, Asp227fs		Insertion	Clo1313_2610	Clo1313_2610	Cthe_1939		MgtE integral membrane region	0	0	0	0		0	0	0	0		0	0	0		0	0	0	0	1		0	0	0	0		0	0	0	0		0	0	0	0		0	0	0
443	C_thermocellum_DSM1313_genome	snp_data	3085422	A --> -		Deletion	263 bp upstream of Clo1313_2620	Clo1313_2620	Cthe_1948		cytochrome c biogenesis protein transmembrane region	1	1	1	1		1	1	1	1		1	1	1		1	1	1	1	1		1	1	1	0.97		1	1	1	1		1	0.99	1	1		1	1	1
444	C_thermocellum_DSM1313_genome	snp_data	3093724	A --> C, Cys24Gly		SNV	Clo1313_2628	Clo1313_2628	Cthe_1957		extracellular solute-binding protein family 1	0	0	0	0		0	0	0	0		0	0	0		0	0	0	0	0		0	0	0	0		0	0	0	0		0	0	0.4	0		0	0	0
445	C_thermocellum_DSM1313_genome	match_insertion_Cth_i	3104646	T_sacch_pyruvate_to_EtOH_operons		Targeted Insertion	Clo1313_2637-Clo1313_2638	Clo1313_2637	Cthe_1964	glut	multiple loci	1	1	1	1		1	1	1	1		1	1	1		1	1	1	1	1		1	1	1	1		1	0	1	1		1	1	1	0		1	1	1
446	C_thermocellum_DSM1313_genome	snp_data	3106837	T --> -		Deletion	88 bp upstream of Clo1313_2638	Clo1313_2638	Cthe_1965	peri	alkyl hydroperoxide reductase/ Thiol specific antioxidant/ Mal allergen	0	0	0	0		0	0	0	0		0	0	0		0	0	0	0	0		0	0	1	1		0	0	0	0		0	0	1	1		0	0	0
447	C_thermocellum_DSM1313_genome	snp_data	3106848	A --> -		Deletion	99 bp upstream of Clo1313_2638	Clo1313_2638	Cthe_1965	peri	alkyl hydroperoxide reductase/ Thiol specific antioxidant/ Mal allergen	0	0.35	0.41	0.37		0	0	0	0		0	0	0		0	0	0	0	0		0	0	0	0		0	0	0	0		0	0	0	0		0	0	0
448	C_thermocellum_DSM1313_genome	snp_data	3132364	T --> C		SNV	Clo1313_2666	Clo1313_2666	Cthe_1928		rca:Rcas_1719 hypothetical protein	0.88	0.63	0.87	0.39		0.88	0.9	0.88	0.67		0.88	0.89	0.52		0.88	0.86	0.9	0.91	0.9		0.88	0.68	0	0.44		0.88	0.97	0.5	0		0.88	0.74	0.73	0.44		0.88	0.62	0.46
449	C_thermocellum_DSM1313_genome	snp_data	3132643	C --> T		SNV	Clo1313_2666	Clo1313_2666	Cthe_1928		rca:Rcas_1719 hypothetical protein	0.94	0.89	0.95	1		0.94	0.92	0.95	0.81		0.94	0.98	0.86		0.94	0.96	0.94	0.93	0.84		0.94	0.91	0	0		0.94	1	0.83	0		0.94	0.88	0.94	0		0.94	0.95	0.71
450	C_thermocellum_DSM1313_genome	snp_data	3143223	T --> C		SNV	Clo1313_2678	Clo1313_2678	Cthe_2009		bcg:BCG9842_B2210 putative cytoplasmic protein	0	0	0	0		0	0	0	0		0	0	0		0	0	0	0	0		0	0	0	0		0	0	0.36	0.45		0	0.37	0.54	0		0	0	0
451	C_thermocellum_DSM1313_genome	snp_data	3151076	A --> C		SNV	132 bp upstream of Clo1313_2686	Clo1313_2686	Cthe_2031		transposase IS200-family protein	0	0	0	0		0	0	0	0		0	0	0		0	0	0	0	0		0	0.39	0.41	0		0	0	0	0		0	0	0	0.38		0	0	0
452	C_thermocellum_DSM1313_genome	match_insertion_Cth_t	3175570	IS120		Insertion	Clo1313_2698	Clo1313_2698	Cthe_2044		ptm:GSPATT00020489001 hypothetical protein	0	0.98	0.99	0.99		0	0	0	0		0	0	0		0	0	0	0	0		0	0	0	0		0	0	0	0		0	0	0	0		0	0	0
453	C_thermocellum_DSM1313_genome	match_insertion_Cth_t	3242180	ISCth2		Insertion	103 bp upstream of Clo1313_2758	Clo1313_2758	Cthe_2100	abrB	SpoVT/AbrB domain-containing protein	0.91	0.95	0.9	0.97		0.91	0.94	0.94	0.97		0.91	0.93	0.93		0.91	0.89	0.9	0.86	0.9		0.91	0.92	0.94	0.98		0.91	0	0.97	0.96		0.91	0.92	0.95	0		0.91	0.92	0.96
454	C_thermocellum_DSM1313_genome	snp_data	3264109	A --> -, Phe226fs		Deletion	Clo1313_2779	Clo1313_2779	Cthe_2121		cce:Ccel_3235 hypothetical protein	1	1	1	1		1	1	1	1		1	1	1		1	1	1	1	1		1	1	1	1		1	1	1	1		1	1	1	1		1	1	1
455	C_thermocellum_DSM1313_genome	snp_data	3265056	T --> -		Deletion	20 bp upstream of Clo1313_2780	Clo1313_2780	Cthe_2122		shc:Shell_1389 translation initiation factor eIF-6	1	1	1	1		1	1	1	1		1	1	1		1	1	1	1	1		1	1	1	1		1	1	0.98	1		1	1	1	1		1	0.99	1
456	C_thermocellum_DSM1313_genome	snp_data	3277741	A --> -		Deletion	19 bp upstream of Clo1313_2793	Clo1313_2793	Cthe_2137		Carbohydrate binding family 6	0	0	0	0		0	0	0	0		0	0	0		0	0	0	0	0		0	0	1	1		0	0	0	0		0	0	0	0		0	0	0
457	C_thermocellum_DSM1313_genome	snp_data	3316519	G --> A, Gly197Arg		SNV	Clo1313_2825	Clo1313_2825	Cthe_2166		Stage II sporulation protein E	0	0	0	0		0	0	0	0		0	0	0		0	0	0	0	0		0	0	0	0		0	0	0	0		0	0	0	0		0	0	1
458	C_thermocellum_DSM1313_genome	snp_data	3360087	A --> C, Leu31Arg		SNV	Clo1313_2858	Clo1313_2858	Cthe_2194		Carbohydrate binding family 6	0	0.97	0	0		0	0	0	0		0	0	0		0	0	0	0	0		0	0	0	0		0	0	0	0		0	0	0	0		0	0	0
459	C_thermocellum_DSM1313_genome	snp_data	3411387	T --> C, Gln8Arg		SNV	Clo1313_2903	Clo1313_2903	Cthe_2230		acylneuraminate cytidylyltransferase	1	1	1	1		1	1	1	0.97		1	1	1		1	1	1	1	1		1	1	1	1		1	0	1	1		1	1	1	0		1	1	1
460	C_thermocellum_DSM1313_genome	snp_data	3423474	A --> C, Val297Gly		SNV	Clo1313_2916	Clo1313_2916	Cthe_2243		protein of unknown function DUF1078 domain protein	0	0	0	0		0	0	0	0		0	0	0		0	0	0	0	0		0	0	0	0		0	0	0	0		0	0	0	0		0	0	0
461	C_thermocellum_DSM1313_genome	snp_data	3430354	G --> T, Cys27*		SNV	Clo1313_2922	Clo1313_2922	Cthe_2249		helicase, RecD/TraA family	0	1	1	0.98		0	0	0	0		0	0	0		0	0	0	0	0		0	0	0	0		0	0	0	0		0	0	0	0		0	0	0
462	C_thermocellum_DSM1313_genome	snp_data	3434283	C --> T, Asp274Asn		SNV	Clo1313_2926	Clo1313_2926	Cthe_2253		AAA ATPase central domain protein	0	0	0	0		0	0	0	0		0	0	0		0	0	0	0	0		0	0	1	1		0	0	1	1		0	0	1	0		0	0	0
465	C_thermocellum_DSM1313_genome	snp_data	3471656	G --> C, Pro447Ala		SNV	Clo1313_2958	Clo1313_2958	Cthe_2284		ATP-binding region ATPase domain protein	0	0	0	0		0	0	0	0		0	0	0		0	0	0	0	1		0	0	0	0		0	0	0	0		0	0	0	0		0	0	0
466	C_thermocellum_DSM1313_genome	snp_data	3474144	T --> A		SNV	no CDS match					0	0	0	0		0	0	0	0		0	0	0		0	0	0	0	0		0	0	0	0		0	0	0	0		0	0	0	0.36		0	0	0
	1	2	3	4	5	6	7	8	9	10	11	12		0.98	0.97		0.99	0.96	1	0.94		0.99	0.99	0.98		0.99	1	1	0.98	0.98		0.99	1	1	1		0.99	0.97	1	1		0.99	0.99	1	0.94		0.99	1	0.97
A	0	0.364	0.167	0.14	0.1	0	0	0	0	0	0	0	Max V [E - cutoff]	0	0		0.36	0	0	0		0.36	0	0		0.36	0	0	0	0		0.36	0	0	0		0.36	0	0	0		0.36	0	0.38	0		0.36	0	0
B	0	0.356	0.171	0.156	0.108	0	0	0	0	0	0	0	Max V [E - cutoff]	0	0		0	0	0	0		0	0	0		0	0	0	0	0		0	0	0	0		0	0	0	0		0	0	0	0		0	1	0
C	0	0.488	0.291	0.168	0.154	0.119	0.132	0	0	0	0	0	Max V [E - cutoff]	0	0		0	0	0	0		0	0	0		0	0	0	0	0		0	0	0	0		0	0	0	0		0	0	0	0		0	1	0
D	0	0.525	0.322	0.192	0.13	0.159	0.094	0	0	0	0	0	Max V [E - cutoff]	0	0		0	0	0	0		0	0	0		0	0	0	0	0		0	0	0	0		0	0	0	0		0	0	0	0		0	1	0
E	0	0.317	0.132	0.193	0.162	0.153	0	0	0	0	0	0	Max V [E - cutoff]	0	0		0	0	0	0		0	0	0		0	0	0	0	0		0	0	0	0		0	0	0	0		0	0	0	0		0	1	0
F	0	0.328	0.155	0.195	0.162	0.171	0	0	0	0	0	0	Max V [E - cutoff]	0	0		0	0	0	0		0	0	0		0	0	0	0	0		0	0	0	0		0	0	0	0		0	0	0	0		0	1	0
G	0	0.359	0.199	0.124	0.005	0.1	0	0	0	0	0	0	Max V [E - cutoff]	0	0		0	0	0	0		0	0	0		0	0	0	0	0		0	0	0	0		0	0	0	0		0	0	0	0		0	1	0
H	0	0.356	0.159	0.117	0.069	0.04	0	0	0	0	0	0	Max V [E - cutoff]	0	0		0	0	0	0		0	0	0		0	0	0	0	0		0	0	0	0		0	0	0	0		0	0	0	0		0	1	0
482	C_thermocellum_DSM1313_genome	snp_data	3481834	C --> A		SNV	no CDS match					0	0	0	0		0	0	0	0		0	0	0		0	0	0	0	0		0	0	0	0		0	0	0	0		0	0	0	0		0	1	0
483	C_thermocellum_DSM1313_genome	snp_data	3481836	C --> G		SNV	no CDS match					0	0	0	0		0	0	0	0		0	0	0		0	0	0	0	0		0	0	0	0		0	0	0	0		0	0	0	0		0	1	0
484	C_thermocellum_DSM1313_genome	snp_data	3481838	AG --> GC		MNV	no CDS match					0	0	0	0		0	0	0	0		0	0	0		0	0	0	0	0		0	0	0	0		0	0	0	0		0	0	0	0		0	1	0
485	C_thermocellum_DSM1313_genome	snp_data	3481842	T --> C		SNV	no CDS match					0	0	0	0		0	0	0	0		0	0	0		0	0	0	0	0		0	0	0	0		0	0	0	0		0	0	0	0		0	1	0
486	C_thermocellum_DSM1313_genome	snp_data	3481844	G --> A		SNV	no CDS match					0	0	0	0		0	0	0	0		0	0	0		0	0	0	0	0		0	0	0	0		0	0	0	0		0	0	0	0		0	1	0
487	C_thermocellum_DSM1313_genome	snp_data	3481846	TG --> CC		MNV	no CDS match					0	0	0	0		0	0	0	0		0	0	0		0	0	0	0	0		0	0	0	0		0	0	0	0		0	0	0	0		0	1	0
488	C_thermocellum_DSM1313_genome	snp_data	3481849	T --> G		SNV	no CDS match					0	0	0	0		0	0	0	0		0	0	0		0	0	0	0	0		0	0	0	0		0	0	0	0		0	0	0	0		0	1	0
489	C_thermocellum_DSM1313_genome	match_insertion_Cth_k	3490243	Tsac_0068_promoter		Insertion	3 bp upstream of Clo1313_2976	Clo1313_2976	Cthe_2303		protein of unknown function DUF57	0	1	0	0		0	0	0	0		0	0	0		0	0	0	0	0		0	0	0	0		0	0	0	0		0	0	0	0		0	0	0
490	C_thermocellum_DSM1313_genome	snp_data	3544452	A --> G		SNV	no CDS match					0	0	0	0		0	0	0	0.56		0	0	0		0	0	0	0	0		0	0	0	0		0	0	0	0		0	0	0	0		0	0	0
491	C_thermocellum_DSM1313_genome	snp_data	3559260	T --> -, Lys67fs		Deletion	Clo1313_3029	Clo1313_3029	Cthe_2366		single-stranded nucleic acid binding R3H domain-containing protein	0	0	0	0		0	0	0	0		0	0	0		0	0	0	0	0		0	0.42	0	0		0	0	0	0		0	0	0	0		0	0	0
[truncated: 7 more columns]

## Sheet: Table S2 - fermentation data
Bottle ID	Blank bottle	Strain ID	Category	Set	Medium	target initial ethanol concentration	initial measured ethanol	cellobiose	glucose	ethanol	acetate	lactate	pyruvate	formate	succinate
						mM	mM	mM	mM	mM	mM	mM	mM	mM	mM
23	23	media control		YX	CTFUD	217	197.64	0	0	0	0	0	0	0	0
24	23	LL1004	WT	YX	CTFUD	217	197.64	-63.7284	73.3527	12.5475	16.9138	4.80253	0.530256	0	0.387302
25	23	LL1592	parent	YX	CTFUD	217	197.64	-78.2515	108.128	19.2524	18.9675	0.817684	1.04256	0	2.84537
26	23	LL1679	parent	YX	CTFUD	217	197.64	-88.4997	132.397	18.9256	18.8349	0.775369	1.77736	0	1.25661
27	23	LL1707	parent	YX	CTFUD	217	197.64	-96.5004	143.624	56.9772	16.1324	0.609019	1.40811	0	0
28	23	LL1787	adapted	YX	CTFUD	217	197.64	-86.5166	130.295	22.4545	20.2337	0.763877	1.00487	1.83943	0.71771
29	23	LL1806	adapted	YX	CTFUD	217	197.64	-71.7523	92.3179	45.1947	19.5184	0.898302	0.534572	0	3.20737
30	23	LL1789	adapted	YX	CTFUD	217	197.64	-81.3264	117.457	20.0629	19.0395	0.806411	0.916048	0	3.11971
31	31	media control		MM	MTC	217	220.745	0	0	0	0	0	0	0	0
32	31	LL1004	WT	MM	MTC	217	220.745	-86.8661	129.72	1.71666	35.486	5.06765	28.7262	0	0.742281
33	31	LL1592	parent	MM	MTC	217	220.745	-125.956	142.026	98.4192	54.3894	1.85197	33.1899	6.92064	2.17779
34	31	LL1792	adapted	MM	MTC	217	220.745	-128.485	157.978	63.7832	49.5992	1.42445	28.4836	6.54077	1.31207
35	31	LL1790	adapted	MM	MTC	217	220.745	-136.015	150.623	88.3254	38.2625	1.34324	27.9966	5.9897	0.327794
36	31	LL1791	adapted	MM	MTC	217	220.745	-130.07	172.506	69.1016	48.3731	0.85367	30.8422	8.01722	1.03333
37	31	LL1805	adapted	MM	MTC	217	220.745	-131.867	158.466	99.0676	50.4596	0.98985	32.3747	5.21755	2.05917
45	45	media control		YX	CTFUD	0	2.53	0	0	0	0	0	0	0	0
46	45	LL1004	WT	YX	CTFUD	0	2.53	-79.1822	106.683	12.0267	19.1869	8.65761	0.353977	4.20387	2.42531
47	45	LL1592	parent	YX	CTFUD	0	2.53	-88.4116	121.373	51.0849	17.2678	1.46304	1.28915	0	3.55309
48	45	LL1679	parent	YX	CTFUD	0	2.53	-89.4327	125.621	45.0363	17.9026	1.57551	1.12372	0	3.40189
49	45	LL1707	parent	YX	CTFUD	0	2.53	-88.9666	125.312	49.7361	16.9947	1.46371	0.919558	0	4.07185
50	45	LL1787	adapted	YX	CTFUD	0	2.53	-83.3688	118.596	29.7153	18.0238	1.59338	0.789437	0	3.61097
51	45	LL1806	adapted	YX	CTFUD	0	2.53	-79.0526	104.931	29.7481	19.0939	1.47232	0.619172	0	3.31399
52	45	LL1789	adapted	YX	CTFUD	0	2.53	-80.3316	109.622	30.03	17.6969	1.6811	0.689154	0	3.75983
53	53	media control		MM	MTC	0	7.4	0	0	0	0	0	0	0	0
54	53	LL1004	WT	MM	MTC	0	7.4	-134.776	178.836	63.8749	49.313	9.50917	34.2675	10.3467	0.837275
55	53	LL1592	parent	MM	MTC	0	7.4	-137.904	127.083	210.573	40.3634	0.761352	32.9855	10.149	1.57266
56	53	LL1792	adapted	MM	MTC	0	7.4	-137.59	169.175	105.26	39.675	1.39	31.64	10.71	0.745
57	53	LL1790	adapted	MM	MTC	0	7.4	-139.805	160.114	127.223	36.5839	1.67604	28.7727	10.4122	1.54124
58	53	LL1791	adapted	MM	MTC	0	7.4	-136.379	175.77	99.9138	42.3586	0.888918	32.5359	13.8081	1.29319
59	53	LL1805	adapted	MM	MTC	0	7.4	-138.345	154.616	124.539	44.8218	1.11793	33.2658	7.01554	2.76997
89	89	media control		YX	CTFUD	0	0	0	0	0	0	0	0	0	0
90	89	LL1004	WT	YX	CTFUD	0	0	-72.0402	99.0743	9.11078	15.7626	3.46614	0.563896	0	0
91	89	LL1592	parent	YX	CTFUD	0	0	-94.409	146.546	46.5029	15.0554	-0.26563	1.18718	0	0
92	89	LL1679	parent	YX	CTFUD	0	0	-90.7319	137.264	32.7401	15.682	-0.0800998	1.05212	0	0
93	89	LL1707	parent	YX	CTFUD	0	0	-92.3221	142.368	45.5567	14.6588	-0.24512	0.890478	3.65501	0
94	89	LL1787	adapted	YX	CTFUD	0	0	-86.1096	132.203	23.5732	16.2517	0.0641363	0.896179	3.68964	0
95	89	LL1806	adapted	YX	CTFUD	0	0	-80.5317	117.461	18.6826	17.0257	0.129011	0.6128	0	0
96	89	LL1789	adapted	YX	CTFUD	0	0	-84.5296	129.516	20.3281	16.3893	0.102137	0.846412	0	0
97	97	media control		MM	MTC	0	0	0	0	0	0	0	0	0	0
98	97	LL1004	WT	MM	MTC	0	0	-126.147	174.019	53.4033	44.0119	6.50982	32.2086	9.58646	0.00975225
99	97	LL1592	parent	MM	MTC	0	0	-127.409	121.788	204.977	36.0118	-0.30503	28.5607	10.2848	-0.0295825
100	97	LL1792	adapted	MM	MTC	0	0	-128.79	164.238	83.0657	39.4088	0.758692	25.3008	7.88923	0.112036
101	97	LL1790	adapted	MM	MTC	0	0	-128.79	164.88	60.3865	34.4555	1.16255	28.4125	9.68056	-0.275277
102	97	LL1791	adapted	MM	MTC	0	0	-126.72	172.793	87.6603	39.3841	-0.403883	28.524	11.4455	0
103	97	LL1805	adapted	MM	MTC	0	0	-127.377	155.992	84.3443	41.757	0.968391	30.4877	8.1796	0.248156
133	133	media control		YX	CTFUD	0	0	0	0	0	0	0	0	0	0
134	133	LL1004	WT	YX	CTFUD	0	0	-76.1526	108.002	13.7437	17.9913	5.2386	0.27737	0	-1.92059
135	133	LL1592	parent	YX	CTFUD	0	0	-90.741	128.286	47.0094	20.5441	1.22024	5.61977	0	-0.829257
136	133	LL1679	parent	YX	CTFUD	0	0	-84.0245	106.11	53.5618	39.5344	8.77979	1.21793	13.8447	0.40322
137	133	LL1707	parent	YX	CTFUD	0	0	-90.0156	130.693	49.542	19.246	0.639842	0.706738	3.97108	-0.25392
138	133	LL1787	adapted	YX	CTFUD	0	0	-90.1092	137.453	33.1155	20.3595	0.843708	1.42652	0	-2.53113
139	133	LL1806	adapted	YX	CTFUD	0	0	-84.1165	124.073	34.2137	21.2526	0.727952	1.74536	3.00946	-1.26534
140	133	LL1789	adapted	YX	CTFUD	0	0	-85.0716	127.32	32.7216	20.3013	0.708302	1.90167	0	-1.40753
141	141	media control		MM	MTC	0	5.22	0	0	0	0	0	0	0	0
142	141	LL1004	WT	MM	MTC	0	5.22	-130.049	174.28	60.3781	45.8373	10.2218	37.8372	9.14738	3.27338
143	141	LL1592	parent	MM	MTC	0	5.22	-131.359	129.875	168.136	39.0045	1.59123	37.0791	8.9458	3.05632
144	141	LL1792	adapted	MM	MTC	0	5.22	-130.939	172.818	75.8459	34.643	2.87531	32.7669	5.51184	1.13421
145	141	LL1790	adapted	MM	MTC	0	5.22	-132.274	154.046	113.116	34.4255	1.7615	32.7659	9.37767	0.631287
146	141	LL1791	adapted	MM	MTC	0	5.22	-131.233	170.528	82.9199	38.5512	1.467	35.4812	11.237	2.32525
147	141	LL1805	adapted	MM	MTC	0	5.22	-131.728	155.073	104.252	40.1536	1.71319	33.3202	7.11634	4.21709
148	148	media control		YX	CTFUD	217	215.56	0	0	0	0	0	0	0	0
149	148	LL1004	WT	YX	CTFUD	217	215.56	-61.0409	77.8955	-4.54513	16.1816	5.17256	1.60744	0	-3.82609
150	148	LL1592	parent	YX	CTFUD	217	215.56	-74.4325	102.548	1.11503	20.1787	1.38655	1.80416	0	1.56754
151	148	LL1679	parent	YX	CTFUD	217	215.56	-17.0221	5.86724	-17.1529	26.4856	14.968	0.202699	26.466	-4.19593
152	148	LL1707	parent	YX	CTFUD	217	215.56	-71.9556	98.5034	5.02737	20.5959	0.801668	0.841718	0	1.11178
153	148	LL1787	adapted	YX	CTFUD	217	215.56	-84.5847	130.423	9.73617	21.668	0.831863	1.24415	0	-2.03402
154	148	LL1806	adapted	YX	CTFUD	217	215.56	-72.8127	101.059	3.91583	20.7646	0.780771	0.701843	0	1.20271
155	148	LL1789	adapted	YX	CTFUD	217	215.56	-78.0927	115.519	-16.7774	19.5495	0.863632	0.59718	0	-0.377934
156	156	media control		MM	MTC	217	226.11	0	0	0	0	0	0	0	0
157	156	LL1004	WT	MM	MTC	217	226.11	-72.038	85.2802	-2.16379	38.7912	9.27619	22.8356	0	0.562628
158	156	LL1592	parent	MM	MTC	217	226.11	-119.587	145.911	64.5026	48.4955	1.17278	41.5343	5.15803	5.08792
159	156	LL1792	adapted	MM	MTC	217	226.11	-126.564	164.582	52.4649	44.5382	1.18942	35.0543	4.7273	7.54334
160	156	LL1790	adapted	MM	MTC	217	226.11	-127.249	136.043	102.261	33.1827	1.28135	34.3766	4.61449	2.47558
161	156	LL1791	adapted	MM	MTC	217	226.11	-125.972	168.922	41.5621	43.6846	1.22809	35.3802	7.60211	5.14466
162	156	LL1805	adapted	MM	MTC	217	226.11	-125.936	155.661	42.6118	46.2479	1.66286	34.1617	4.30856	1.72935
163	163	media control		YX	CTFUD	0	0	0	0	0	0	0	0	0	0
164	163	LL1004	WT	YX	CTFUD	0	0	-72.2919	97.5656	10.844	16.3554	3.41606	0.414054	0	-2.99731
165	163	LL1592	parent	YX	CTFUD	0	0	-79.0437	102.9	33.1777	17.5256	0.644323	1.71393	0	-0.630044
166	163	LL1679	parent	YX	CTFUD	0	0	-81.4416	113.157	29.4341	17.5765	0.659868	1.38107	0	-1.36054
167	163	LL1707	parent	YX	CTFUD	0	0	-71.1068	85.0768	24.7153	17.721	0.695516	0.939953	0	-0.572217
168	163	LL1787	adapted	YX	CTFUD	0	0	-72.0884	93.0925	23.9547	17.9334	0.60314	0.899803	0	-3.25592
169	163	LL1806	adapted	YX	CTFUD	0	0	-67.9657	78.446	25.5751	17.3535	0.580116	1.01886	0	-0.579307
170	163	LL1789	adapted	YX	CTFUD	0	0	-76.3934	103.51	22.1944	17.3347	0.631264	1.1589	0	-1.67526
171	171	media control		MM	MTC	0	0	0	0	0	0	0	0	0	0
172	171	LL1004	WT	MM	MTC	0	0	-129.038	155.825	73.5394	48.981	30.3391	43.4691	12.274	1.31619
173	171	LL1592	parent	MM	MTC	0	0	-132.736	64.3621	297.993	37.7674	2.65692	42.1376	11.7083	0.574449
175	171	LL1790	adapted	MM	MTC	0	0	-132.931	78.461	255.349	28.066	4.12647	41.5124	7.53634	0.939404
176	171	LL1791	adapted	MM	MTC	0	0	-132.228	133.134	142.774	44.9125	1.98494	40.6357	13.0544	0.484259
177	171	LL1805	adapted	MM	MTC	0	0	-132.321	118.897	160.746	43.1322	2.811	40.4889	10.4841	1.69065
178	178	media control		YX	CTFUD	217	220.65	0	0	0	0	0	0	0	0
179	178	LL1004	WT	YX	CTFUD	217	220.65	-34.122	12.6025	4.97033	11.1069	12.5361	2.22119	10.6082	-1.71519
180	178	LL1592	parent	YX	CTFUD	217	220.65	-40.5949	33.5352	9.26564	17.8491	0.714367	0.803892	0	-0.529086
181	178	LL1679	parent	YX	CTFUD	217	220.65	-51.0732	54.02	12.1925	18.6721	0.544233	0.911448	0	-0.457016
182	178	LL1707	parent	YX	CTFUD	217	220.65	-51.5636	52.0443	11.2365	18.4574	0.569304	0.747291	0	-0.494226
183	178	LL1787	adapted	YX	CTFUD	217	220.65	-73.9157	99.331	9.41574	19.5409	0.504856	0.78042	0	-1.76229
184	178	LL1806	adapted	YX	CTFUD	217	220.65	-65.1854	81.1342	0.150604	18.7527	0.489452	1.00932	0	-0.782955
185	178	LL1789	adapted	YX	CTFUD	217	220.65	-63.6947	79.5497	-2.74458	18.8004	0.47747	3.82528	0	-1.7616
186	186	media control		MM	MTC	217	234.13	0	0	0	0	0	0	0	0
187	186	LL1004	WT	MM	MTC	217	234.13	-102.245	104.19	53.9775	67.5721	20.9557	48.2657	7.34662	0.178929
188	186	LL1592	parent	MM	MTC	217	234.13	-123.8	124.659	62.6365	65.6056	4.763	48.1452	6.42518	3.12408
189	186	LL1792	adapted	MM	MTC	217	234.13	-129.792	155.046	85.0347	49.9988	1.83371	45.1115	5.88402	6.67472
190	186	LL1790	adapted	MM	MTC	217	234.13	-131.13	106.779	167.039	35.8637	2.00865	45.5163	5.34252	4.48688
191	186	LL1791	adapted	MM	MTC	217	234.13	-129.557	147.935	87.0997	50.5252	1.55618	43.3324	11.0297	0.8604
192	186	LL1805	adapted	MM	MTC	217	234.13	-130.822	122.263	136.82	51.5879	2.58353	40.7008	5.45298	3.25708
193	193	media control		YX	CTFUD	0	0	0	0	0	0	0	0	0	0
194	193	LL1004	WT	YX	CTFUD	0	0	-75.9741	53.6687	22.1245	38.4391	17.9461	-1.33134	31.8193	-3.86108
195	193	LL1592	parent	YX	CTFUD	0	0	-107.234	144.628	60.763	24.3028	1.18751	2.87232	0	-1.61328
196	193	LL1679	parent	YX	CTFUD	0	0	-108.26	149.954	60.6217	24.3452	1.00016	0.985217	0	-1.09288
197	193	LL1707	parent	YX	CTFUD	0	0	-107.835	143.703	61.9657	24.8657	1.66939	3.04149	0	-1.77792
198	193	LL1787	adapted	YX	CTFUD	0	0	-96.8463	134.97	37.5276	23.7342	1.05829	-0.284384	0	-3.52418
199	193	LL1806	adapted	YX	CTFUD	0	0	-33.2035	16.2166	21.9569	23.5524	17.0987	-0.379926	28.1248	-3.66495
200	193	LL1789	adapted	YX	CTFUD	0	0	-97.8117	138.316	27.4248	21.8429	1.43096	-0.283256	0	-3.13051
201	201	media control		MM	MTC	0	6.49	0	0	0	0	0	0	0	0
202	201	LL1004	WT	MM	MTC	0	6.49	-128.428	160.587	55.5535	50.1687	13.9961	29.8393	9.24614	3.47694
203	201	LL1592	parent	MM	MTC	0	6.49	-136.465	77.2938	288.122	27.0366	2.13122	24.0405	8.32924	3.53267
204	201	LL1792	adapted	MM	MTC	0	6.49	-135.518	157.815	98.5855	39.1843	1.72205	23.9879	7.22054	4.82651
205	201	LL1790	adapted	MM	MTC	0	6.49	-136.393	138.985	135.127	33.7665	1.45923	25.5723	6.42879	1.17128
206	201	LL1791	adapted	MM	MTC	0	6.49	-132.32	161.628	94.3138	41.0932	1.37794	28.3039	11.9625	2.78436
207	201	LL1805	adapted	MM	MTC	0	6.49	-134.402	141.609	110.145	40.6716	1.44606	25.3818	8.53476	5.96051
208	208	media control		YX	CTFUD	217	220.94	0	0	0	0	0	0	0	0
209	208	LL1004	WT	YX	CTFUD	217	220.94	-58.9051	62.9581	-0.332808	18.667	6.08205	4.81247	0	-2.08585
210	208	LL1592	parent	YX	CTFUD	217	220.94	-16.5401	3.90987	-1.81835	27.2773	15.2645	0.280286	28.1504	-2.76495
211	208	LL1679	parent	YX	CTFUD	217	220.94	-68.9756	87.0357	6.45638	22.53	1.02858	2.19123	0	1.6948
212	208	LL1707	parent	YX	CTFUD	217	220.94	-66.9163	75.4901	4.55032	21.3481	1.53483	3.1185	0	0.952708
213	208	LL1787	adapted	YX	CTFUD	217	220.94	-80.3781	114.075	-0.265569	21.9801	1.06179	2.28886	0	-2.25488
214	208	LL1806	adapted	YX	CTFUD	217	220.94	-71.697	88.5579	-2.25666	21.4442	1.56031	4.51919	0	0.891005
215	208	LL1789	adapted	YX	CTFUD	217	220.94	-74.4317	98.5413	15.2687	20.4934	0.978255	1.82211	0	-0.786053
216	216	media control		MM	MTC	217	232.17	0	0	0	0	0	0	0	0
217	216	LL1004	WT	MM	MTC	217	232.17	-69.7882	87.6352	-0.371346	34.8291	3.28981	-8.51059	0	-0.49
218	216	LL1592	parent	MM	MTC	217	232.17	-129.318	126.653	114.847	46.8107	1.85902	31.004	7.01957	21.9503
219	216	LL1792	adapted	MM	MTC	217	232.17	-132.027	163.968	55.5177	44.0644	2.26542	27.8323	6.01751	13.5576
220	216	LL1790	adapted	MM	MTC	217	232.17	-133.511	139.765	103.909	33.9035	2.24741	25.0859	5.04148	5.63469
221	216	LL1791	adapted	MM	MTC	217	232.17	-130.251	161.392	60.4594	43.2901	2.9156	29.0148	7.5967	10.9706
222	216	LL1805	adapted	MM	MTC	217	232.17	-121.682	112.502	100.458	62.7155	15.2771	-7.8318	18.8675	26.4026

## Sheet: Table S3 - rich medium
CTFUD rich medium
CTFUD recipe
Final volume	1	L
Concentration	1	x
Recipe volume	1	L
Reagent	FW	Amount		Stock soln.		Amount to add
	g/mol	g/liter	mM	x		mL	g
Column1	Column2	Column3	Column4	Column5	Column6	Column7	Column8
Water (final volume)						1000
Sodium citrate tribasic dihydrate Na3C6H5O7*2H2O	294.1	3	10.2006				3
Ammonium sulfate (NH4)2SO4	132.14	1.3	9.83805	100		10	1.3
Calcium chloride dihydrate CaCl2 * 2H2O	147.01	0.13	0.884294	100		10	0.13
L-Cysteine-HCl	175.6	0.5	2.84738				0.5
MOPS sodium salt	231.2	11.56	50	20		50	11.56
Ferrous sulfate heptahydrate FeSO4 * 7H2O	278.01	0.0011	0.00395669	100		10	0.0011
Cellobiose	342.3	5	14.6071	20		50	5
Yeast extract (difco)		4.5					4.5
Magnesium chloride hexahydrate MgCl2 * 6H2O	203.3	2.6	12.789	100		10	2.6
Resazurin 0.2% wt/vol		0.5ml/L		2000		0.5
Potassium phosphate monobasic KH2PO4 (dissolve in 100ml water before adding)	136.09	1.5	11.0221	100		10	1.5
Adjust pH to 7.0

## Sheet: Table S4 - defined medium
MTC defined medium
Instructions for use
1. Determine final volume of media needed and adjust "Final volume" for solution A
2. Adjust "stock solution volume" for solutions B-F to a convenient volume
3. Only orange cells can be modified
4. If you need to change other cells, you have to unlock the sheet. There is no password. (Note: you shouldn't need to do this)
										MTC-5
										Amount to add
Concentration	Volume of stock solution	Final volume of prepared media	Component				Formula wt.	Final concentration		C. thermocellum
	Liters	Liters					g/mole	mM	g/l
1.11111	0.9	1	Solution A (carbohydrate)		Manufacturer	Catalog No.				900	ml
			Prepare fresh and autoclave or filter sterilize
				cellobiose	Sigma	C7252	342.3	14.6071	5	5	g
				MOPS sodium salt	Sigma	M9381	231.25	40	9.25	9.25	g
				water						900	ml
25	0.2	5	Solution B							200	ml
			Prepare 25x concentrated solution, filter sterilize, store away from light, under N2, at room temperature . Good for 6 weeks.
				potassium citrate monohydrate (citric acid potassium salt)	Fisher Scientific	P218	324.11	6.17074	2	10	g
				citric acid monohydrate	Sigma	C0706	210.14	5.94842	1.25	6.25	g
				sodium sulfate, Na2SO4	Sigma	239313	142	7.04225	1	5	g
				potassium phosphate, KH2PO4	Fisher Scientific	P380	136.1	7.34754	1	5	g
				sodium bicarbonate, NaHCO3	Sigma	S5761	84.007	29.7594	2.5	12.5	g
				water						200	ml
50	0.4	20	Solution C (nitrogen source), for C. therm ONLY							400	ml
			Prepare 25x concentrated solution. Filter sterilize, store away from light, under N2 at room temperature . Good for 6 weeks. Use urea for C. therm and ammonia for T. sacch
				urea, CH4N2O	Fisher Scientific	U15	60.06	33.3	2	40	g
				ammonium chloride, NH4Cl	Sigma	213330	53.49	28.0426	1.5
				water						400	ml
50	0.4	20	Solution D (divalent cations)							400	ml
			Prepare 50x concentrated solution, filter sterilize, store away from light, under N2 atmosphere, at 4°C
				magnesium chloride, MgCl2 * 6H2O	Sigma	M2670	203.3	4.91884	1	20	g
				calcium chloride, CaCl2 * 2H2O	Fisher Scientific	C79	147	1.36054	0.2	4	g
				iron (II) chloride, FeCl2 * 4H2O	Sigma	44939	198.8	0.503018	0.1	2	g
				iron (II) sulfate heptahydrate, FeSO4 * 7H2O	Sigma	215422	278.01			0
				L-cysteine HCl monohydrate	Sigma	C6852	175.6	5.69476	1	20	g
				trace minerals						20	ml
				water						400	ml
50	0.2	10	Solution E (vitamins)							200	ml
			Prepare 50x concentrated solution, filter sterilize, store away from light, under N2 atmosphere, at 4°C
				pyridoxamine HCl (dihydrochloride)	Sigma	P9380			0.02	0.2	g
				p-aminobenzoic acid	Sigma	A9878			0.004	0.04	g
				d-biotin	Sigma	B4639			0.002	0.02	g
				vitamin B12	Sigma	V2876			0.002	0.02	g
				thiamine (*** for T. sacch only ***) (Thiamine HCl)	Sigma	T1270			0.004
				water						200	ml
1000	0.5	500	Solution F (trace minerals)							500	ml
			Prepare 1000x concentrated solution, acidify with 0.5 ml 1N HCl, filter sterilize, store at room temperature in the absence of light. Good for 1 year.
				MnCl2*4H2O	Sigma	M3634			0.0005	0.25	g
				CoCl2*6H2O	Sigma	C8661			0.0005	0.25	g
				ZnCl2	Fisher Scientific	Z33			0.0002	0.1	g
				CuCl2*2H2O	Sigma	C3279			5e-05	0.025	g
				H3BO3	Sigma	B0394			5e-05	0.025	g
				Na2MoO4*2H2O	Acros Organics	206371000			5e-05	0.025	g
				NiCl2*6H2O	Acros Organics	207670250			5e-05	0.025	g
